# Supplementary material for: GWAS, QTL mapping and gene expression analyses in Brassica napus reveal genetic control of branching morphogenesis
Source: Sci Rep. 2017 Nov 21;7:15971. doi: 10.1038/s41598-017-15976-4 (PMC5698412; doi:10.1038/s41598-017-15976-4)
Supplement: Supplementary file 2 — Supplementary Dataset 1 [file 41598_2017_15976_MOESM2_ESM.xls]

## Sheet: markers
Na12C06c	A	A	A	A	B	A	A	B	B	A	A	B	B	B	A	B	B	A	A	A	A	B	A	A	A	B	A	A	A	A	A	B	B	A	B	B	B	A	A	A	A	B	A	A	B	A	A	B	A
Na12C06b	A	A	A	A	B	A	A	B	B	B	A	B	A	B	A	B	B	A	A	A	A	B	A	A	A	B	A	A	A	A	A	B	B	A	B	B	B	A	A	A	A	B	A	A	B	A	A	B	A
PUT248d	A	A	A	A	A	A	A	-	-	A	A	B	B	B	A	B	B	A	A	A	A	B	A	A	A	B	A	A	A	A	A	B	B	A	B	B	B	A	A	A	A	B	A	A	B	A	A	B	A
SWUC099a	A	A	A	A	B	A	A	B	B	B	A	B	B	B	A	B	B	A	A	A	A	B	B	A	A	B	A	A	A	A	A	B	B	A	B	B	B	A	A	A	A	B	A	A	B	A	A	B	A
PUT248c	A	A	A	A	B	A	A	-	-	B	A	B	B	B	A	B	B	A	A	A	A	B	A	A	A	B	A	A	A	A	A	B	B	A	B	B	B	A	A	A	A	B	A	A	B	A	A	B	A
NIAB091	A	B	A	A	B	A	A	B	B	B	A	B	B	B	A	B	B	A	A	A	A	B	A	A	A	B	A	A	A	A	A	B	B	A	B	B	B	A	A	A	A	B	A	A	B	A	A	B	A
SWUC61	A	A	A	A	B	A	A	B	B	B	A	B	B	B	A	B	B	A	A	A	A	-	A	B	A	B	A	A	A	A	-	B	B	A	B	B	B	A	A	A	A	B	A	B	B	A	A	B	A
BRAS111	A	H	A	A	B	A	A	B	B	B	A	B	B	B	A	B	B	A	A	A	A	B	H	-	A	B	A	A	A	A	A	B	B	A	B	B	B	A	H	A	-	-	A	-	B	A	A	B	A
BRAS078b	A	B	A	A	B	A	A	B	B	B	A	B	B	B	A	B	B	A	A	A	H	B	B	A	A	B	A	A	A	A	A	B	B	A	B	B	B	A	H	A	A	B	A	A	B	A	A	B	A
BRAS084b	A	B	A	A	B	A	A	B	B	B	A	B	B	B	A	B	B	A	A	A	A	B	B	A	A	B	A	A	A	A	A	B	B	A	B	B	B	A	H	A	A	B	A	A	B	B	A	B	A
BRMS096	A	B	A	A	B	A	B	B	A	B	A	B	B	B	B	A	B	A	A	A	A	B	A	A	A	B	B	A	A	A	A	B	B	A	B	B	B	A	B	A	A	B	A	A	B	A	A	A	A
BRMS056	A	B	A	A	B	A	B	B	A	B	A	B	B	B	B	A	B	A	A	A	A	B	A	A	A	B	B	B	B	A	A	B	B	A	B	B	B	A	B	A	A	B	A	A	B	A	A	A	A
SWUC649	A	B	A	A	B	A	A	B	A	B	A	B	B	B	A	A	B	A	A	A	A	B	A	A	A	B	B	A	A	A	A	B	B	A	B	B	B	A	B	A	A	B	A	A	B	A	A	A	A
NIAB096b	A	A	A	A	B	A	A	B	A	B	A	B	B	A	B	A	B	A	A	A	A	B	A	A	B	B	B	A	A	A	B	B	A	A	B	B	A	B	A	A	A	B	A	B	B	A	A	A	-
Ra2G09b	A	A	A	A	A	A	A	A	A	A	A	A	B	B	B	A	B	B	B	B	A	B	A	A	A	B	B	A	A	A	A	A	B	A	B	B	B	B	A	A	A	B	B	B	B	A	A	A	B
Ra2G09a	B	B	A	A	B	A	A	B	A	B	A	B	B	B	B	A	B	B	A	B	A	B	A	B	A	B	B	A	A	B	B	B	B	B	B	B	B	B	A	A	A	B	B	B	B	A	A	A	B
NIAB071g	B	A	B	A	B	B	B	B	A	B	A	B	B	B	B	A	B	A	B	B	B	B	A	B	B	B	B	A	A	A	B	A	A	B	B	B	A	B	A	B	A	B	B	B	B	B	B	A	B
NIAB113	A	A	B	A	B	A	B	A	A	B	A	B	B	A	B	B	B	A	A	B	B	A	A	B	B	A	B	A	A	A	B	A	A	B	B	B	A	B	A	A	B	B	B	B	B	A	B	A	B
SWUC320	B	A	B	A	H	B	A	H	A	A	H	-	B	B	A	H	H	A	B	B	B	B	H	A	A	B	H	H	H	A	A	A	A	B	B	B	H	B	A	B	H	A	B	B	A	A	H	B	A
FITO095	B	A	B	A	A	B	A	A	A	A	A	B	B	B	A	A	A	A	B	B	B	B	A	A	A	B	A	A	A	A	B	A	A	B	B	B	A	B	A	B	A	A	B	B	A	A	A	B	A
CB10208	B	A	B	A	A	B	A	A	A	A	A	B	A	B	A	A	A	B	B	B	B	B	H	A	A	B	B	A	B	A	B	A	A	B	B	B	A	A	A	A	A	A	-	A	A	B	B	A	B
C2-142b	B	B	B	H	A	B	B	B	A	B	B	B	A	B	B	B	B	B	B	B	B	A	B	B	B	B	B	B	B	B	B	B	B	B	H	B	B	B	H	B	B	B	H	B	H	B	A	A	B
C2-141	B	B	B	H	A	B	B	B	A	B	B	B	A	B	B	B	B	A	B	B	B	H	B	B	B	B	B	B	B	B	B	B	B	B	H	B	B	B	H	B	B	B	H	B	H	B	A	A	B
C2-143	B	B	B	B	A	B	B	B	A	B	B	B	A	B	B	B	B	A	B	B	B	A	B	B	B	B	B	B	B	B	B	B	B	B	B	B	B	B	B	B	B	B	B	B	B	B	A	A	B
BRMS215b	B	B	B	B	A	B	B	B	A	B	B	B	A	B	B	B	B	A	B	B	A	A	B	B	B	B	B	B	B	B	B	B	B	B	B	B	B	B	B	B	B	B	B	B	B	B	A	A	B
BRMS215d	B	B	B	B	A	B	B	B	A	B	B	B	A	B	B	B	B	A	B	B	A	A	B	B	B	B	B	B	B	B	B	B	B	B	B	B	B	B	B	B	B	B	B	B	B	B	A	A	B
A2-198c	B	B	B	B	A	B	B	B	A	B	B	B	A	B	B	B	B	A	B	B	A	A	B	B	B	B	B	B	B	B	B	B	B	B	B	B	B	B	B	-	B	B	B	B	B	B	A	A	B
A2-247d	B	B	B	B	A	B	B	B	A	B	B	B	A	B	B	A	B	A	B	B	A	A	B	B	B	B	B	B	B	B	B	B	B	B	B	B	B	B	B	B	B	B	B	B	B	B	B	-	B
C2-270b	B	A	B	B	A	B	B	B	A	B	B	B	A	B	B	B	B	A	B	B	A	A	B	B	B	B	B	B	B	B	B	B	B	B	B	B	B	B	B	B	B	B	B	B	B	B	A	A	B
A2-246	B	B	B	B	A	B	B	B	A	B	B	B	A	B	B	A	B	A	B	B	A	A	B	B	B	B	B	B	B	B	B	B	B	B	A	B	B	A	B	B	B	B	A	B	A	B	A	A	B
A2-248a	B	B	B	B	A	B	B	B	A	B	B	B	A	B	B	A	B	A	B	B	A	A	B	B	B	B	B	B	B	B	B	B	B	B	A	B	B	A	B	B	B	B	A	B	A	B	A	A	B
C2-323a	B	B	B	B	A	B	B	B	A	B	B	B	A	B	B	A	B	A	B	B	A	A	B	B	B	B	B	B	B	B	B	B	B	B	A	B	B	A	B	B	B	B	A	B	A	B	A	A	B
A2-247a	B	B	B	B	A	B	B	B	A	B	B	B	A	B	B	A	B	A	B	B	A	A	B	B	B	B	B	B	B	B	B	B	B	B	A	B	B	A	A	B	B	B	A	B	A	B	B	-	B
YD091	B	B	B	B	A	B	B	B	B	B	B	B	B	B	B	A	B	B	B	B	A	B	B	B	B	A	B	B	B	B	B	B	B	B	A	B	B	A	B	B	B	B	A	B	A	A	A	A	A
sR6293	B	B	B	B	A	B	B	B	B	B	B	B	B	B	B	A	B	B	B	B	A	A	B	B	B	A	B	B	B	B	B	B	B	B	A	B	B	A	A	B	B	B	A	B	A	B	A	A	A
PUT249a	B	B	B	B	A	B	B	B	B	B	B	B	B	B	B	A	B	B	B	B	A	A	B	B	B	A	A	B	B	B	B	B	B	B	A	B	B	A	B	B	B	B	A	B	A	B	A	A	A
AG135	B	B	B	B	A	B	B	A	B	B	B	B	B	B	B	A	B	B	B	B	A	B	B	B	B	A	B	B	B	B	B	B	B	B	A	B	B	A	B	B	B	B	A	B	A	B	A	A	A
BRMS082	B	B	B	B	A	B	B	A	B	B	B	B	B	B	A	A	B	B	A	B	A	A	B	B	B	A	B	B	B	B	B	B	A	B	A	B	B	A	A	A	B	B	A	B	A	B	A	A	A
A2-248b	A	B	A	B	A	A	B	B	A	B	A	A	A	A	B	A	A	A	B	A	A	A	B	B	A	B	B	B	B	B	A	A	A	B	B	B	B	B	B	B	A	A	B	B	B	B	A	A	B
CNU046	B	H	B	B	A	B	B	A	B	B	B	B	B	B	B	A	B	B	H	B	A	H	B	B	B	A	B	B	B	B	B	B	A	B	A	B	A	A	A	A	B	B	A	B	A	B	A	A	A
Ol10C05	B	B	B	B	A	B	A	A	B	B	B	B	B	B	A	A	B	B	A	B	A	A	B	B	B	A	B	B	B	B	B	A	A	B	B	B	B	B	A	A	B	B	A	B	A	B	A	A	A
sN3761	A	A	B	B	A	A	B	B	A	B	A	A	A	A	B	A	A	A	B	A	A	A	A	B	A	A	B	B	B	B	A	A	A	B	B	B	A	B	B	B	A	A	B	A	B	B	A	A	A
C2-606	B	B	B	B	A	B	A	A	B	B	B	B	B	B	A	A	B	B	A	B	A	A	B	B	A	A	B	B	B	B	B	A	A	B	B	B	B	B	A	A	B	B	A	B	A	B	A	A	A
SWUC512	A	B	A	B	A	A	B	B	B	B	A	A	A	A	B	A	A	A	B	A	A	B	B	B	A	A	B	B	B	B	A	A	A	B	B	B	B	B	B	B	B	A	B	A	B	B	A	A	A
SWUC283	B	B	B	B	A	B	A	A	B	B	B	B	B	B	A	-	B	B	A	B	A	A	B	B	A	A	B	B	B	B	-	A	A	B	B	B	B	B	A	A	B	B	-	-	A	B	A	A	A
A2-198b	A	B	A	B	A	A	B	B	A	B	A	A	A	A	B	A	A	A	B	A	A	A	B	B	A	A	B	B	B	B	A	A	A	B	B	B	B	B	B	-	A	A	B	A	B	B	A	A	A
C2-143b	A	B	A	B	A	A	B	B	A	B	A	A	A	A	B	A	A	A	B	A	A	A	B	B	A	A	B	B	B	B	A	A	A	B	B	B	B	B	B	B	A	A	B	-	B	B	A	A	A
C2-319	A	A	A	B	A	A	B	B	A	B	A	A	A	A	B	A	A	A	B	A	A	A	B	B	A	A	B	B	B	B	A	A	A	B	B	B	B	B	B	B	A	A	B	A	B	B	A	A	A
CB10316	A	B	A	B	A	A	B	B	A	B	A	A	A	A	B	A	A	A	B	A	A	A	A	B	A	B	B	B	B	B	A	A	A	B	B	B	B	B	B	B	A	A	B	A	B	B	A	A	A
SWUC210	A	A	A	B	A	A	B	B	A	B	A	A	A	A	B	A	A	A	B	A	A	A	A	B	A	A	B	B	B	B	-	A	A	B	B	B	B	B	B	B	A	A	B	A	B	B	A	A	A
C2-271	A	B	A	B	A	A	B	B	A	B	A	A	A	A	B	A	A	A	B	A	A	A	B	B	A	A	B	B	B	B	A	A	A	B	B	B	B	B	B	B	A	A	B	A	B	B	A	A	A
C2-323b	A	B	A	B	A	A	B	B	A	B	A	A	A	A	B	A	A	A	B	A	A	A	B	B	A	A	B	B	B	B	A	A	A	B	A	B	B	A	A	B	A	A	A	A	A	B	A	A	A
A2-247c	A	B	A	B	A	A	B	B	A	B	A	A	A	A	B	A	A	A	B	A	A	A	B	B	A	A	B	B	B	B	A	A	A	B	A	B	B	A	A	B	A	A	A	B	A	A	A	A	A
CNU522c	A	A	A	A	A	A	B	B	A	A	B	A	A	B	A	B	A	B	A	B	A	A	A	A	A	A	A	A	A	A	A	A	A	A	A	A	A	A	A	A	A	A	A	A	A	B	A	A	B
BRMS176c	A	B	A	B	B	A	A	A	B	A	A	A	A	A	A	A	A	A	B	A	A	B	A	A	A	A	A	B	A	A	B	A	A	B	B	A	A	A	B	A	A	A	A	A	A	A	A	B	A
AG155f	B	A	B	A	B	B	B	B	A	A	B	A	B	B	A	B	B	B	A	B	B	A	A	B	A	A	A	A	A	A	A	A	A	A	A	B	B	B	A	B	B	A	A	A	A	A	A	B	B
CNU316a	B	B	B	A	A	B	B	B	A	A	B	A	B	B	A	B	A	B	A	B	B	A	A	B	A	A	A	B	A	B	B	B	B	A	A	B	B	B	B	B	A	A	A	B	B	A	A	B	B
CNU146	B	A	B	A	A	B	B	B	A	B	B	B	B	B	A	B	A	B	A	B	B	A	A	B	A	A	A	A	A	A	A	A	A	A	A	B	A	B	A	B	A	A	B	B	B	A	A	A	B
PUT237c	B	A	B	A	A	B	B	B	A	A	B	B	B	B	A	B	A	B	A	B	B	A	A	B	A	A	A	B	A	A	A	A	A	A	A	B	A	B	A	B	A	A	A	B	B	A	A	B	B
FM001	B	A	B	A	A	B	B	B	A	B	-	B	B	B	A	B	A	B	A	B	B	A	A	B	A	A	A	A	A	A	A	A	A	A	A	B	A	-	A	B	A	A	B	B	B	A	A	A	B
PUT195g	B	A	B	A	A	B	B	B	A	A	B	B	B	B	A	B	A	B	A	B	B	A	A	B	A	A	A	B	A	A	A	A	A	A	A	B	A	B	A	B	A	A	B	B	B	A	A	B	B
PUT195h	B	A	B	A	A	B	B	B	A	A	B	B	B	B	A	B	A	B	A	B	B	A	A	B	A	A	A	B	A	A	A	A	A	A	A	B	A	B	B	B	A	A	B	B	B	A	A	B	B
PUT195c	B	A	B	A	A	B	B	B	A	A	B	B	B	B	A	B	A	B	A	B	B	A	A	B	A	A	A	B	A	A	A	A	A	A	A	B	A	B	B	B	A	A	B	B	B	A	A	B	B
A3-1457a	B	A	B	A	A	B	B	B	A	A	B	B	B	B	A	B	A	B	A	B	B	A	A	B	A	A	A	B	A	A	A	A	A	A	A	B	A	B	B	B	A	A	A	B	B	A	A	B	B
YD065b	B	A	B	A	A	B	B	B	A	A	B	B	B	B	A	B	A	B	B	B	B	A	A	B	A	A	A	B	A	A	A	A	A	A	A	B	A	B	B	B	A	A	A	B	B	A	A	B	B
A3-1487b	B	A	B	A	A	B	B	B	A	A	B	B	B	B	A	B	A	B	A	B	B	A	H	B	A	A	A	B	A	A	A	A	A	A	A	B	A	B	B	B	A	A	B	B	B	A	A	B	B
PUT195e	B	A	B	A	A	B	B	B	B	B	B	B	B	B	B	B	B	B	B	B	B	B	A	B	B	A	A	B	A	A	A	A	A	A	A	B	A	B	A	B	A	B	B	B	B	B	A	B	B
YD065a	B	A	B	A	A	B	B	B	B	B	B	B	B	B	A	B	A	B	B	B	B	B	A	B	B	A	A	B	A	A	A	A	A	A	A	B	A	B	B	B	A	B	A	B	B	B	A	B	B
CNU241f	B	A	B	A	A	-	B	B	A	B	B	B	A	A	A	B	A	B	A	B	A	A	A	A	A	A	A	A	A	A	A	A	A	A	A	B	A	A	A	A	A	A	B	A	B	A	A	A	A
PUT237b	B	B	B	A	B	B	B	B	A	B	B	B	B	B	B	B	B	B	A	B	B	B	A	B	A	B	B	B	A	A	A	B	B	A	B	B	B	B	B	B	A	B	A	B	B	A	A	B	B
BRMS176a	B	B	A	A	A	A	A	A	A	A	B	A	B	A	A	A	A	A	A	A	A	A	A	B	A	A	A	A	A	A	A	A	A	A	A	B	A	B	B	B	A	A	B	B	A	A	A	A	A
SWUC231	B	A	A	A	A	A	B	B	B	B	B	A	B	B	A	B	B	B	B	B	A	H	H	A	B	A	A	A	A	A	-	B	B	A	B	A	A	A	H	A	A	B	A	A	A	B	A	A	B
Pod10	B	B	B	A	A	B	B	B	A	B	B	A	A	A	A	B	A	B	A	B	B	B	B	B	A	A	A	B	A	A	A	A	B	A	B	B	B	A	A	A	B	A	A	B	B	B	A	B	B
AG159	B	A	B	A	A	B	B	B	A	A	B	A	A	A	A	B	A	B	B	B	B	A	B	B	A	A	A	B	A	A	A	A	B	A	B	B	B	A	A	A	B	A	A	B	B	B	A	B	B
CNU270b	B	B	B	A	A	A	B	B	A	B	B	A	A	A	A	B	A	B	A	B	B	A	B	B	A	A	A	B	A	A	A	A	B	A	B	B	B	A	B	A	B	A	A	B	B	B	B	B	A
PUT105	B	H	B	A	A	B	B	B	A	B	B	A	A	A	A	B	A	B	A	A	B	A	B	B	A	A	A	B	A	A	A	A	B	A	B	B	B	A	H	A	B	A	A	B	B	B	B	A	A
YD043	B	A	B	A	A	B	B	B	A	B	B	A	A	A	A	B	A	B	A	A	B	A	B	B	A	A	A	B	A	A	A	A	B	A	B	B	B	A	H	A	B	A	A	B	B	B	B	A	A
BRAS005	B	A	B	A	A	B	B	B	B	B	B	B	B	A	A	B	A	B	A	A	A	A	B	A	A	B	A	B	A	B	A	A	B	A	B	B	B	B	A	A	B	B	A	B	A	B	B	A	A
AG198a	B	A	B	A	A	B	B	B	B	B	B	A	A	A	A	B	A	B	B	A	A	A	B	B	A	A	A	B	A	B	A	A	B	A	B	B	B	B	A	A	B	B	A	B	A	B	B	A	A
AG198b	B	A	B	A	A	B	B	B	B	B	B	B	A	A	A	B	A	B	A	A	A	A	B	B	A	A	A	B	A	B	A	A	B	A	B	B	B	B	A	A	B	B	A	B	A	B	B	A	A
Pod19	B	A	B	A	A	B	B	B	B	B	B	B	A	A	A	B	A	B	A	A	A	A	B	A	A	A	A	B	A	B	A	A	B	A	B	B	B	B	A	A	B	B	A	B	A	B	B	A	A
AG196	B	A	B	A	A	B	B	B	B	B	B	B	A	A	A	B	A	B	H	A	A	H	B	B	A	A	A	B	A	B	A	A	B	A	B	B	B	B	H	A	B	B	A	B	A	B	B	A	A
YD005a	B	A	B	A	A	B	B	B	B	B	B	A	A	A	A	B	A	B	A	A	A	B	B	A	A	A	A	B	A	A	A	A	B	A	B	B	B	B	B	A	B	B	A	A	A	A	A	A	A
YD006	B	A	B	A	A	B	B	B	B	B	B	B	A	B	A	B	A	B	A	A	A	H	B	A	A	A	A	B	A	A	A	A	B	A	B	B	B	B	H	A	B	B	A	A	A	B	B	A	A
Ol11B05	B	A	B	B	A	B	B	B	B	B	B	B	A	B	A	B	A	B	A	A	A	A	B	A	A	A	A	B	A	A	A	A	B	A	B	B	B	B	H	A	B	B	A	A	A	B	A	A	A
NIAB079b	B	A	B	B	A	B	B	B	B	B	B	B	A	B	A	B	A	B	A	A	A	A	B	A	A	A	A	B	A	A	A	A	B	A	B	B	B	B	A	A	B	B	A	A	-	A	B	A	A
CNU521	B	A	B	B	A	B	B	B	B	B	B	B	A	B	A	B	A	B	A	A	A	B	B	A	A	A	A	B	A	A	A	A	B	A	B	B	B	B	B	A	B	B	A	A	A	B	A	A	A
NIAB079a	B	B	B	B	A	B	B	B	B	B	B	B	A	B	A	B	A	B	B	A	A	B	B	A	A	A	A	B	A	A	A	A	B	A	B	B	B	A	B	A	B	B	A	A	-	A	B	A	A
FM004b	B	A	B	B	A	B	B	B	B	B	B	B	A	B	A	B	A	B	B	A	A	B	B	A	A	A	A	B	A	A	A	A	B	A	B	B	-	B	B	A	B	B	A	A	A	B	A	A	A
FM004a	B	A	B	B	A	B	B	B	B	B	B	B	A	B	A	B	A	B	A	A	A	B	B	A	A	A	A	B	A	A	A	A	B	A	B	B	-	B	A	A	B	B	A	A	A	B	A	A	A
BRAS029	B	A	B	A	B	B	B	B	B	B	B	B	A	B	B	B	B	A	A	A	B	B	B	A	A	A	A	B	A	A	A	A	B	A	B	B	B	B	A	A	B	B	A	A	A	B	A	A	A
PUT154	B	A	B	A	B	B	B	B	B	B	B	B	A	B	B	B	B	B	A	A	B	B	B	A	B	A	A	B	A	H	H	A	B	H	B	B	B	B	A	A	B	B	A	H	H	B	A	A	A
YD055a	B	A	B	B	B	B	A	B	B	B	B	B	B	B	B	A	B	B	A	A	B	B	A	A	A	B	A	B	A	A	B	B	B	A	B	B	B	B	A	A	B	B	A	A	A	B	A	A	A
NIAB115	B	A	B	B	B	B	A	B	B	B	B	B	B	B	B	A	B	B	H	A	B	B	B	H	B	B	H	B	A	A	A	A	B	A	A	A	B	B	A	A	B	B	A	A	A	B	A	B	A
CNU254a	B	A	A	A	A	B	A	B	B	A	A	B	A	A	A	A	B	B	A	B	A	A	A	A	B	A	A	B	B	B	B	A	B	B	B	B	B	B	A	B	B	A	A	B	B	A	A	A	A
Pod12	B	B	B	B	A	B	A	B	B	A	B	B	A	A	A	A	-	B	A	B	A	A	A	-	B	A	-	B	B	B	B	A	B	B	B	B	B	B	A	B	B	A	A	B	B	A	A	A	A
CNU360a	B	B	B	B	A	B	A	B	B	A	B	B	A	A	A	A	A	B	A	B	A	A	A	A	B	A	A	B	B	B	B	A	B	B	B	B	A	B	A	B	B	A	A	B	B	A	A	A	A
CNU254c	B	B	A	A	B	B	B	B	B	B	A	B	A	A	B	B	B	B	B	B	A	B	A	A	B	B	A	B	B	B	B	B	B	B	B	B	B	B	B	B	B	B	B	B	B	B	A	A	A
CNU360d	B	B	B	B	B	B	B	B	B	B	B	B	A	A	B	B	B	B	A	B	A	B	A	A	B	B	A	B	B	B	B	B	B	B	B	B	A	B	B	B	B	B	B	B	B	B	A	A	A
YD061b	A	B	B	A	A	A	A	A	B	B	B	A	B	B	A	A	B	B	A	A	A	B	B	B	B	B	B	B	B	A	A	A	B	B	B	B	B	B	A	B	A	A	A	B	A	A	B	A	B
CNU360c	A	B	A	A	B	A	B	B	A	B	A	B	A	A	B	B	B	B	A	B	A	B	A	A	A	B	A	A	A	A	B	B	B	B	B	B	A	A	B	A	A	B	B	A	A	B	A	A	A
CNU360e	A	B	A	A	B	A	B	B	A	B	A	B	A	A	B	B	A	B	A	B	A	B	A	A	A	B	A	A	A	A	B	B	B	B	B	B	A	A	B	A	A	B	B	A	A	B	A	A	A
CNU256	A	B	A	A	B	A	B	B	A	B	A	B	A	A	B	B	A	B	A	B	A	B	A	A	A	B	A	A	A	B	B	B	B	B	B	B	A	A	A	A	A	B	B	A	A	B	A	A	A
CNU524a	A	A	A	A	B	A	B	B	A	B	A	B	A	A	B	B	A	B	A	B	A	A	A	A	A	B	A	A	A	B	B	B	B	B	B	B	A	A	A	A	B	B	B	A	A	B	A	A	A
CNU256a	A	A	A	A	B	A	B	B	A	B	A	B	A	A	B	B	A	B	A	B	A	A	A	A	A	B	A	A	B	B	B	B	B	B	B	A	A	A	B	A	B	B	A	A	A	B	A	A	A
A4-845	A	B	B	A	B	A	A	B	A	A	A	B	A	A	B	B	A	B	A	B	B	A	A	A	A	B	A	A	B	A	B	B	B	B	B	B	A	A	B	B	B	B	B	A	A	B	A	B	A
A4-842	A	B	B	A	B	A	A	B	A	A	A	B	A	A	B	B	A	B	A	B	B	A	A	A	A	B	A	A	B	A	A	B	B	B	B	B	A	A	B	-	B	B	B	A	A	B	A	B	A
A4-843	A	B	B	A	B	A	A	B	A	A	A	B	A	A	B	B	A	B	A	B	B	A	B	A	A	B	B	A	B	A	A	B	B	B	B	B	A	A	B	B	B	B	B	A	A	B	A	B	A
sN11516	A	B	B	A	B	A	A	B	A	A	A	B	A	A	B	B	A	B	A	B	B	A	A	A	A	B	A	A	B	A	A	B	B	B	B	B	A	A	B	B	B	B	A	A	A	B	A	B	A
Pod6	A	B	B	A	B	A	A	A	A	A	A	B	A	A	B	B	A	B	A	B	B	A	A	A	A	B	A	A	A	A	A	B	B	B	A	B	A	A	B	B	B	B	A	A	A	B	A	B	A
A4-809	A	B	B	A	B	A	A	B	A	A	A	B	A	A	B	B	A	B	A	B	B	A	A	A	A	B	A	A	B	A	A	B	B	B	B	B	A	A	B	B	B	B	A	A	A	B	A	B	A
YD008d	A	B	B	B	B	A	A	B	A	A	A	B	B	A	B	B	A	B	A	B	B	A	A	A	A	B	B	B	B	A	B	B	B	B	B	B	A	A	B	B	B	B	A	A	A	B	A	B	A
Na10D09	A	B	A	B	B	A	B	H	A	B	A	B	B	A	A	B	A	A	B	A	A	A	A	B	A	B	A	B	A	A	A	B	A	A	A	B	A	A	A	B	B	B	A	A	B	B	B	B	A
PUT137b	A	B	B	A	B	B	B	B	B	B	A	B	B	A	B	B	A	A	B	A	B	B	A	A	B	B	A	B	A	B	B	B	A	A	A	B	A	A	B	B	B	A	A	A	A	B	A	B	A
CNU284	B	A	B	A	A	B	A	A	A	B	A	B	A	A	A	A	A	B	B	B	B	B	B	B	B	A	B	B	B	A	B	B	B	B	A	B	B	B	A	A	B	B	B	B	B	B	B	A	B
CNU268a	B	B	B	A	B	B	A	A	A	B	A	B	A	A	A	A	A	A	B	B	B	B	B	B	B	A	B	B	B	A	B	B	B	B	A	B	B	A	A	A	B	B	B	B	B	B	A	B	B
YD046	B	H	B	A	B	B	A	A	A	B	A	B	A	A	A	A	A	A	B	B	B	B	B	B	B	A	B	B	B	A	B	B	B	B	A	B	B	B	A	A	B	B	B	B	B	B	A	B	B
Ra3H10	B	H	B	A	B	B	A	A	A	B	A	B	A	A	A	A	A	A	B	B	B	B	B	B	B	B	B	B	B	A	B	B	B	B	A	B	B	B	A	A	B	H	B	B	B	B	B	B	B
NIAB082	B	B	B	A	B	B	A	B	A	B	A	B	B	A	A	A	B	A	B	B	B	B	B	B	B	B	B	B	B	A	B	B	B	B	B	B	B	B	A	A	A	B	B	B	B	B	B	B	B
CB10080	B	B	B	A	B	B	A	B	A	B	A	B	A	A	A	B	B	A	B	B	B	B	B	B	B	B	B	B	B	A	B	B	B	B	B	B	B	B	A	A	-	-	B	B	B	B	B	B	B
SWUC138	B	B	B	A	B	B	A	B	A	B	A	A	A	A	A	B	B	A	B	B	B	B	B	B	B	B	B	B	B	A	-	B	B	B	B	B	B	B	A	A	A	B	B	B	B	B	B	B	B
CNU364	B	H	B	A	B	B	A	B	A	B	A	A	A	A	A	B	B	A	H	B	B	B	B	B	B	B	B	B	B	A	B	B	B	B	B	B	B	B	A	A	A	B	B	B	B	B	B	B	B
sR9222	B	H	B	A	H	B	A	B	A	B	A	A	A	A	A	A	B	A	B	B	B	B	B	B	H	B	B	B	B	A	B	B	B	B	B	B	B	B	A	A	A	B	B	B	B	B	B	B	B
sN12353	A	B	B	B	A	B	A	B	A	B	A	A	A	A	A	B	B	A	B	A	A	B	B	B	B	B	B	B	B	A	B	B	A	B	B	B	B	A	A	A	A	B	B	B	B	B	B	H	B
sORF73a	A	A	B	B	A	B	A	B	A	B	A	A	A	A	A	B	B	A	B	A	A	B	B	B	B	B	B	B	B	A	B	B	A	B	B	B	B	A	A	A	A	A	B	B	A	B	B	B	B
CNU293	A	B	B	B	A	B	A	B	A	A	A	A	A	A	A	B	B	A	B	A	A	B	B	B	B	B	B	B	B	A	B	B	A	B	B	B	B	A	A	A	A	B	B	B	B	B	B	B	B
SWUC328a	A	B	B	A	A	B	A	B	A	B	A	-	A	-	A	-	B	A	B	A	B	A	B	A	B	B	B	B	B	A	-	B	A	B	B	B	B	A	-	A	A	A	B	A	B	B	B	A	B
sNRD03b	A	B	B	B	A	B	B	B	A	A	B	A	A	A	B	B	B	A	B	A	A	A	A	B	A	A	B	A	B	A	B	A	A	B	B	B	B	A	A	B	A	B	A	B	A	A	B	B	B
sR5795a	A	B	B	B	A	B	B	H	A	A	B	A	A	A	B	B	B	A	B	A	A	A	A	B	A	A	B	A	B	A	B	A	A	B	B	B	B	A	H	B	A	B	A	B	A	A	H	B	B
CNU471	A	B	B	B	A	B	B	B	A	A	B	A	A	A	B	B	B	A	A	A	A	A	A	B	A	A	B	A	B	A	B	A	A	B	B	B	B	A	A	B	A	B	A	B	A	A	B	B	B
BRAS072a	B	B	B	B	B	B	B	B	A	A	B	B	B	A	B	B	B	B	B	B	B	A	B	B	B	A	B	B	B	A	B	B	B	B	B	B	B	B	A	B	B	B	B	B	B	B	B	B	B
AG347	B	B	A	A	B	B	A	B	A	A	A	B	B	A	A	A	B	B	B	B	B	A	B	A	B	A	B	A	A	A	B	B	B	B	A	A	B	B	B	B	B	A	B	B	B	A	B	B	A
BRAS072b	B	A	A	A	B	B	A	B	A	A	A	B	B	A	A	A	B	B	B	B	B	A	B	A	B	A	A	A	A	A	B	B	B	B	A	A	B	B	A	B	B	A	B	B	B	A	A	A	A
Na10F06	B	A	B	A	B	B	A	B	A	A	A	B	B	A	A	A	A	B	B	B	B	A	A	B	B	A	A	A	A	B	B	B	B	B	A	B	B	B	A	B	B	A	B	B	B	A	A	B	B
MR036	B	A	B	B	B	A	A	B	A	A	B	B	B	A	A	A	A	A	B	A	B	A	H	A	B	A	H	A	A	B	B	B	B	B	A	B	B	B	A	A	A	B	B	A	B	A	A	B	B
sORF73b	B	A	B	B	B	A	B	B	A	A	B	B	B	A	A	A	A	A	B	A	B	A	A	A	B	A	H	A	A	B	B	B	B	B	A	B	B	A	A	A	A	A	B	B	A	A	A	B	B
SWUC327	B	B	B	B	B	A	B	B	A	B	B	B	B	A	A	A	A	A	B	A	B	A	B	A	B	A	B	A	B	B	A	B	B	A	A	B	B	A	A	A	A	B	B	A	B	A	A	B	B
FITO061	B	A	B	B	B	A	B	B	A	B	A	B	B	A	A	A	A	A	A	A	B	B	B	B	B	A	B	A	B	B	B	B	B	A	A	B	B	A	A	A	A	B	B	A	B	A	A	B	B
SWUC388a	A	A	A	B	B	A	B	A	A	A	A	B	B	A	A	B	A	A	A	B	B	B	B	B	B	A	B	A	B	A	-	B	A	A	A	B	B	A	A	A	A	A	B	B	B	A	A	A	A
SWUC388b	A	A	A	B	B	A	B	A	A	A	A	B	B	A	A	B	A	A	A	B	B	B	B	B	B	A	B	A	B	A	-	B	A	A	A	B	B	A	A	B	A	A	B	B	B	A	A	A	A
SWUC139	B	A	A	B	B	A	A	A	A	A	A	B	B	A	A	B	B	A	A	B	B	B	H	B	B	A	B	A	B	A	-	B	A	A	A	B	B	A	A	A	A	A	B	B	B	A	A	A	A
SWUC362a	A	A	A	B	B	A	B	B	A	A	A	B	B	A	A	B	A	A	A	B	B	-	B	B	B	A	B	A	B	B	-	B	B	A	A	A	A	A	A	A	A	B	A	A	B	A	A	B	A
SWUC089	A	A	B	A	A	A	B	B	A	A	A	A	A	A	A	A	B	A	A	B	B	B	A	A	A	A	A	A	A	A	A	A	A	B	A	B	A	A	B	A	B	A	A	B	A	B	A	A	B
YD029d	B	B	B	A	A	A	A	A	A	A	B	B	B	B	A	A	A	A	A	B	A	B	A	A	B	B	A	A	A	B	B	A	A	B	B	B	A	A	B	A	B	B	A	B	B	B	A	B	A
Ol10B02a	A	A	B	B	B	A	B	B	B	A	A	A	B	A	B	B	B	B	B	B	B	B	A	A	A	A	A	B	B	A	A	A	B	B	A	B	A	A	B	A	B	A	A	B	B	B	A	A	B
Ol10B02b	A	A	B	B	B	A	B	B	B	A	A	A	B	A	B	B	B	B	B	B	B	B	B	A	A	A	B	B	B	A	A	A	B	B	A	B	A	A	B	A	B	A	A	B	B	B	A	A	B
YD029c	B	B	B	A	A	A	A	B	A	A	B	B	B	B	A	A	B	A	A	B	B	B	B	A	B	B	A	A	A	B	B	A	B	B	B	B	A	A	B	A	B	B	A	B	B	B	A	B	A
CB10065	B	H	B	A	A	A	A	B	A	A	B	B	B	B	A	A	B	A	A	B	B	B	B	A	B	B	A	A	A	B	B	A	B	B	B	B	A	H	A	B	B	A	B	A	B	B	A	B	A
SWUC084	B	B	B	A	A	A	A	B	A	A	B	B	B	B	A	A	B	A	A	B	B	B	B	A	B	B	A	A	A	B	B	A	B	B	B	B	A	A	B	A	B	B	A	B	B	B	A	B	A
SWUC32	B	H	B	A	A	A	B	B	A	A	B	B	B	B	A	A	B	A	A	B	B	B	B	A	B	B	A	A	A	B	-	A	B	B	B	B	A	A	H	A	B	B	A	B	B	B	A	B	A
BRMS221	B	B	A	A	A	A	A	B	B	A	B	B	B	B	A	A	B	A	A	B	B	B	B	A	B	B	A	A	A	B	B	A	B	B	B	B	A	A	B	A	B	B	A	B	B	B	A	B	A
FITO088c	A	B	B	A	A	A	B	B	B	B	B	A	B	A	A	B	B	B	A	A	B	B	B	A	B	A	B	B	B	B	B	A	B	B	A	A	A	A	B	A	B	A	B	B	A	A	B	A	A
YD093	B	A	A	A	A	A	A	B	B	A	B	B	B	B	A	A	A	A	A	B	B	B	B	A	B	B	A	A	A	B	B	A	B	B	B	B	A	A	B	A	B	B	B	B	B	B	A	B	A
SWUC088a	B	A	B	B	B	A	B	B	A	B	B	B	B	B	B	B	B	A	A	B	B	A	B	A	B	B	A	B	B	B	A	B	B	B	B	B	A	B	A	A	B	B	B	B	B	B	A	B	B
SWUC255	A	A	A	A	A	A	A	A	B	B	B	B	B	B	B	A	A	B	A	B	B	A	B	B	B	A	A	A	A	A	-	A	B	B	B	B	B	A	B	B	A	B	B	B	B	B	A	B	A
YD089c	B	B	A	B	B	B	A	A	A	B	B	B	A	B	B	B	B	B	A	B	B	A	A	B	B	A	-	B	A	A	A	A	B	B	A	A	B	B	A	B	B	A	B	B	B	B	B	A	B
YD089a	B	B	A	B	B	B	A	A	A	B	B	B	A	B	B	B	B	B	A	B	B	A	A	B	B	A	-	B	A	A	A	A	B	B	A	A	B	B	A	B	B	A	B	B	B	B	B	A	B
PUT179	B	B	A	B	B	B	A	A	A	B	B	B	A	B	B	B	B	B	A	B	B	A	A	B	B	A	B	B	A	A	A	A	B	B	A	A	B	B	H	B	B	A	B	B	B	B	B	A	B
CNU331a	B	B	A	B	B	B	H	B	A	B	B	B	A	B	A	B	B	B	A	B	B	A	A	A	B	A	B	B	A	B	A	A	B	B	A	A	B	B	B	B	B	A	B	B	B	B	B	A	A
Ra2A05	B	B	-	B	B	B	A	B	-	B	B	B	A	B	A	B	B	B	A	B	A	B	A	-	B	-	B	B	B	B	A	A	B	B	A	A	B	B	H	B	B	-	B	B	B	B	B	-	A
BRMS298	B	B	A	B	B	B	A	B	A	B	B	B	A	B	A	B	B	B	A	B	A	A	A	A	B	B	B	B	B	B	A	A	B	B	A	B	B	B	H	B	B	B	B	B	B	B	B	A	A
CNU553	B	B	A	B	B	B	A	B	A	B	B	B	A	B	A	B	B	B	A	B	A	A	A	A	B	B	B	B	B	B	A	A	B	B	A	B	B	B	A	B	B	B	B	B	B	B	B	A	A
CNU179	B	A	A	B	B	B	A	B	A	B	B	B	A	B	A	B	B	B	A	B	A	A	A	A	B	B	B	B	B	B	A	A	B	B	A	B	B	B	A	B	B	B	B	B	B	B	B	A	A
FM002	B	B	A	B	B	B	A	B	A	B	B	B	A	B	A	B	B	B	B	A	A	A	A	A	B	B	B	B	B	B	A	-	B	B	A	B	B	B	A	B	B	B	B	B	B	B	B	A	A
SWUC183	B	A	A	B	B	B	B	B	A	B	B	B	A	B	A	B	A	B	B	A	A	A	A	B	B	B	B	B	B	B	-	A	B	B	B	B	B	B	A	B	B	B	A	B	B	B	B	A	A
BRMS036	B	H	A	B	B	B	A	B	A	B	B	B	A	B	A	B	A	B	B	A	A	A	A	A	B	B	B	B	B	B	A	A	B	B	B	B	B	B	H	B	B	B	A	B	B	B	B	A	A
Ol12E03	B	H	A	B	B	B	A	B	A	B	B	B	A	B	A	B	A	B	B	A	A	A	A	A	B	B	B	B	B	B	A	A	B	B	B	B	B	B	H	B	B	B	A	B	B	B	A	A	A
NIAB030	B	B	A	B	B	B	A	B	A	B	B	B	A	A	A	B	A	B	B	A	A	A	A	A	B	B	B	B	B	B	A	A	B	B	B	B	B	B	H	B	B	B	A	B	B	B	A	A	A
YD011	B	B	A	B	B	B	A	B	A	B	B	B	A	A	A	B	A	B	B	A	A	A	A	A	B	A	B	B	B	B	A	A	B	B	B	B	B	A	H	B	B	B	A	B	B	B	A	B	A
YD047a	B	B	A	B	B	B	A	B	A	B	B	B	A	A	A	B	A	B	B	A	A	A	A	A	B	A	B	B	B	B	A	A	B	B	B	B	B	A	B	B	B	B	A	B	B	B	A	B	A
CNU167	B	B	A	B	B	B	A	B	A	B	B	B	A	A	A	B	A	B	B	A	A	A	A	A	B	B	B	B	B	B	A	A	B	B	B	B	B	B	B	B	B	B	H	B	B	B	A	B	B
NIAB023d	B	A	B	B	B	B	A	B	A	B	B	B	A	A	A	B	B	B	B	B	A	B	A	B	B	A	B	B	B	B	B	A	A	B	B	B	B	B	A	B	B	B	A	B	B	B	B	B	A
NIAB023b	B	A	B	B	B	B	A	B	A	B	B	B	A	A	A	B	B	B	B	B	A	B	A	B	B	A	B	B	B	B	B	A	A	B	B	B	B	B	A	B	B	B	A	B	B	B	B	B	A
SWUC177	B	B	B	A	B	B	B	B	A	B	B	B	A	A	B	B	A	A	B	A	B	A	A	B	A	A	B	B	B	B	-	B	B	B	B	A	A	A	B	B	B	A	A	B	B	B	A	B	A
Na12B02	B	A	B	A	B	B	B	B	A	B	B	B	A	A	B	B	A	A	B	A	B	A	A	B	A	A	A	B	B	B	A	B	B	B	B	A	A	A	B	B	B	A	A	B	B	B	A	B	A
SWUC180	B	A	B	A	B	B	B	B	A	B	B	B	A	A	B	B	A	A	B	A	B	A	A	B	A	A	B	B	B	B	-	B	B	B	B	A	A	A	B	B	B	A	A	B	B	B	A	B	A
sR0282R	B	A	B	B	B	B	B	B	A	B	B	B	A	A	B	B	A	A	B	A	B	A	A	B	A	A	A	B	A	B	A	B	B	B	B	A	A	A	B	B	B	A	A	B	B	B	A	B	A
BRMS093	B	A	B	A	B	B	B	B	A	B	B	B	A	A	B	B	A	A	B	A	B	B	A	B	A	A	A	B	A	B	A	B	B	B	B	A	A	A	B	B	B	B	A	B	B	B	A	B	A
AG157a	B	A	B	A	B	B	B	B	A	B	B	B	A	B	B	B	A	A	A	A	A	A	A	B	A	A	A	B	A	A	A	B	B	B	B	B	B	B	B	B	A	A	A	B	B	A	A	B	B
FITO099b	A	A	B	A	B	B	A	A	B	B	A	A	B	B	B	A	A	A	B	B	B	A	B	A	A	B	A	B	A	A	B	A	A	B	A	B	B	A	B	B	B	B	B	A	A	A	B	B	B
BRMS246	A	B	B	A	B	B	A	A	B	B	A	A	B	B	B	A	A	A	B	B	B	A	B	A	A	B	A	B	A	A	B	B	A	B	A	B	B	A	B	B	B	B	B	A	A	A	B	B	B
SWUC208	A	H	B	A	B	B	A	A	B	B	A	B	B	B	B	A	B	A	B	B	B	A	H	B	A	B	A	B	B	A	-	A	B	B	A	B	B	B	H	B	B	B	B	B	A	A	B	B	A
SWUC207	A	B	B	A	B	B	A	A	B	B	A	B	B	B	B	A	B	A	B	B	B	A	A	B	A	B	A	B	B	A	-	A	B	B	A	B	B	B	A	B	B	B	B	B	A	A	B	B	A
CEN009	A	B	B	B	B	B	B	A	B	B	A	B	B	B	A	B	B	A	B	A	B	A	A	A	A	B	B	B	B	B	A	A	A	B	A	B	B	B	B	B	B	B	B	B	A	A	B	B	A
FITO008	A	A	B	A	B	B	A	A	B	B	A	B	B	B	A	A	B	A	A	A	A	A	A	A	A	B	A	B	B	B	A	A	A	B	A	B	B	B	A	B	B	B	B	B	A	A	B	B	A
FITO088a	A	B	B	A	B	B	B	A	A	B	A	B	A	A	B	A	B	A	B	A	B	A	A	A	A	A	A	B	B	A	A	A	A	B	A	B	B	B	B	B	B	B	B	B	A	A	B	B	A
AG320b	B	A	A	B	A	A	B	B	B	B	B	A	B	B	B	A	B	A	A	B	A	B	B	A	B	B	A	B	B	A	B	B	A	B	B	A	B	B	A	A	B	B	B	B	B	B	B	A	B
AG320a	B	A	A	A	A	A	B	B	B	B	B	A	B	B	A	A	B	A	A	B	A	B	B	A	B	B	A	A	A	A	B	B	A	B	B	A	A	B	A	A	B	B	A	B	B	B	B	A	A
BRMS154a	B	A	A	A	B	B	B	A	A	B	B	A	A	B	A	A	A	A	A	B	B	B	A	B	B	B	A	A	A	B	B	B	A	A	B	A	A	A	A	A	A	A	A	B	A	A	A	B	A
YD042	B	A	B	A	B	B	B	B	A	B	B	A	B	B	B	A	A	A	A	B	A	B	B	A	B	B	A	A	A	B	B	B	A	B	B	B	B	B	A	A	B	B	A	B	B	B	B	B	A
FITO120	B	B	B	A	B	B	B	B	A	B	B	A	B	B	A	A	A	A	A	B	B	A	A	B	B	B	A	A	A	B	B	A	A	B	B	B	B	B	A	A	B	B	A	B	B	B	B	B	A
BRMS154b	B	B	B	A	B	B	B	B	A	B	B	A	B	B	B	A	A	A	A	B	B	B	A	B	B	B	A	A	A	B	B	B	A	B	B	B	B	B	A	A	B	B	A	B	B	B	B	B	A
CEN061	B	B	B	A	B	B	B	B	A	B	B	A	B	B	B	A	A	A	A	B	B	A	A	B	B	B	A	A	A	B	B	B	A	B	B	B	B	B	A	A	B	B	A	B	B	A	B	B	A
CB10103	B	B	B	A	B	B	B	B	A	B	B	A	B	B	B	A	A	A	A	B	B	B	A	B	B	B	A	A	A	B	B	B	A	B	B	B	B	B	A	A	B	B	A	B	B	A	B	B	A
SWUC309	B	B	B	A	B	B	B	B	A	B	B	A	B	B	B	A	A	A	A	B	B	B	B	B	B	B	A	A	A	B	-	B	A	B	B	B	B	B	A	A	B	B	B	B	B	A	B	B	B
CB10029	B	A	B	A	B	B	B	A	A	B	B	A	B	B	A	A	A	A	A	B	A	B	A	B	B	A	A	A	A	B	B	B	A	B	B	B	B	B	A	A	B	B	B	B	B	B	B	B	B
CB10022	B	B	B	A	B	B	B	A	A	B	B	A	B	B	A	A	A	A	A	B	A	B	A	B	B	A	A	A	A	B	B	B	A	B	B	B	B	B	A	A	B	B	B	B	B	A	B	B	B
AG345	B	B	B	A	B	B	B	A	A	B	B	A	B	B	A	A	A	A	A	B	A	B	A	B	B	A	A	A	A	B	B	B	A	B	B	B	B	B	A	A	B	B	B	B	B	A	B	B	B
NIAB047	B	B	B	A	B	B	B	B	A	B	B	A	B	B	A	A	A	A	A	B	A	B	A	B	B	A	A	A	A	B	B	B	A	B	B	B	B	B	A	A	B	B	B	A	B	A	B	B	B
AG344	B	B	B	A	A	B	B	B	A	B	B	A	B	B	A	A	A	A	A	B	A	B	A	B	B	A	A	A	A	A	B	B	A	B	B	B	B	B	A	A	A	B	B	B	B	A	B	B	B
CNU28a	A	B	B	A	A	B	B	B	A	B	B	B	B	B	A	A	A	B	A	B	A	A	B	B	A	B	B	B	B	A	B	B	A	B	B	A	B	A	B	B	A	B	B	B	B	A	B	B	B
CNU402	B	B	B	A	A	B	B	B	A	B	B	B	B	B	A	A	A	B	A	B	A	B	A	B	A	A	A	A	A	A	B	B	A	B	B	B	B	A	A	B	A	B	B	B	B	A	B	B	B
CNU457	B	B	B	A	A	B	B	B	A	B	B	B	B	B	A	A	A	B	A	B	A	B	A	B	A	A	A	A	A	A	B	B	A	B	B	B	B	A	A	B	A	B	B	B	B	A	B	B	B
C8-1734	A	B	B	A	A	B	B	B	A	B	B	B	B	B	A	A	A	B	A	B	A	A	A	B	A	A	A	A	A	A	B	B	A	B	B	A	B	A	A	B	A	B	-	B	B	A	B	B	B
CNU296	A	H	B	A	A	B	B	B	A	B	B	B	B	B	A	A	A	B	A	B	A	A	A	B	A	A	H	A	A	A	B	B	A	B	B	A	B	A	H	B	A	B	B	B	B	A	B	B	B
CB10373f	A	B	B	A	A	B	B	B	A	B	B	B	B	B	A	A	A	B	A	B	A	A	A	B	A	A	A	A	A	A	B	B	A	B	B	A	B	A	B	B	A	B	B	B	B	A	B	B	A
CB10373d	A	B	B	A	A	B	B	B	A	B	B	B	B	B	A	A	A	B	A	B	A	A	A	B	A	A	A	B	A	A	B	B	A	B	B	A	B	A	A	B	A	B	B	B	B	A	B	B	A
CNU296d	A	B	B	A	A	B	B	B	A	B	B	B	B	B	A	A	A	B	A	B	A	A	A	B	A	A	A	A	A	A	B	B	A	B	B	A	B	A	A	B	A	B	B	B	B	A	B	B	B
CNU296c	A	B	B	A	A	B	B	B	A	B	B	B	B	B	A	A	A	B	A	B	A	A	A	B	A	A	A	A	A	A	B	B	A	B	B	A	B	A	A	B	A	B	B	B	B	A	B	B	B
CNU296a	A	B	B	A	A	B	B	B	A	B	B	B	B	B	A	A	A	B	A	B	A	A	A	B	A	A	A	A	A	A	B	B	A	B	B	A	B	A	A	B	A	B	B	B	B	A	B	B	B
CNU296b	B	B	B	A	A	B	B	B	A	B	B	B	B	B	A	B	B	B	A	B	B	A	A	B	A	B	A	A	A	A	B	B	A	B	B	A	B	A	A	B	A	B	B	B	B	A	B	B	B
CNU114b	A	B	B	A	A	B	A	B	B	B	B	B	B	B	A	A	A	B	A	B	A	A	A	B	A	A	B	A	A	A	B	B	A	B	B	A	B	A	A	B	A	B	A	B	B	A	B	B	B
CNU601	A	A	B	A	A	B	A	B	B	B	B	B	B	B	A	A	B	B	A	B	A	A	A	B	A	A	A	A	A	A	B	B	A	B	B	A	B	B	A	B	A	B	B	B	B	A	B	B	B
YD097	B	A	B	A	A	B	A	B	B	B	B	B	B	B	A	A	B	B	A	B	A	A	A	B	A	A	A	A	A	A	B	B	A	B	B	A	B	A	A	B	A	B	B	B	B	A	B	B	B
BRMS247	A	B	B	A	A	B	A	B	B	B	B	B	B	B	A	A	B	B	A	B	A	A	B	B	A	A	B	A	B	A	B	A	A	B	B	A	B	A	B	B	A	B	B	B	B	A	B	B	B
SWUC9	A	H	B	A	A	B	A	B	B	B	B	B	B	B	A	A	B	B	A	B	A	A	H	B	A	A	B	A	B	A	-	A	A	B	B	A	B	A	H	B	A	B	B	B	B	A	B	B	B
CNU263	A	A	B	A	A	A	A	B	B	B	B	B	B	A	A	A	B	B	A	B	A	A	B	B	A	A	B	A	B	A	B	A	A	B	B	A	B	B	A	B	A	B	B	B	B	A	B	B	B
AG316	A	B	B	A	A	B	A	B	A	B	B	B	A	A	A	A	B	B	A	B	B	A	B	B	B	A	B	A	B	A	B	A	A	A	B	B	B	B	B	B	B	B	B	B	B	A	B	A	B
CEN070a	A	B	A	A	A	B	A	B	A	B	B	B	A	A	A	A	B	B	A	A	B	A	B	B	B	A	B	A	B	A	B	A	A	A	B	B	B	B	A	B	B	B	B	B	B	B	B	A	B
CEN070b	A	B	A	A	A	B	A	B	A	B	B	B	A	A	A	A	B	B	B	A	B	B	B	B	B	A	B	A	B	A	B	A	A	A	B	B	B	B	B	B	B	B	B	B	B	B	B	A	B
sORH13	B	A	A	A	A	A	A	A	A	B	A	A	A	A	A	A	A	B	B	B	B	B	B	B	A	A	A	A	A	A	A	A	A	A	B	B	B	A	B	B	A	A	A	A	A	A	A	A	B
Na10G08	B	A	A	A	A	A	A	A	A	B	A	A	A	A	A	A	A	B	B	B	B	A	B	B	A	A	A	A	A	A	A	A	A	A	B	B	B	A	B	B	A	A	A	A	A	A	A	A	B
NIAB034	B	A	A	A	A	A	A	A	A	A	A	A	A	A	A	A	A	A	B	B	B	A	A	A	A	A	A	A	A	A	A	A	A	A	B	B	B	A	A	B	A	A	A	A	A	A	A	A	A
nia034	B	A	A	A	A	A	A	A	A	B	A	A	A	A	A	A	A	A	B	B	B	A	H	A	A	A	H	A	A	A	A	A	A	A	B	B	B	A	A	B	A	A	A	A	A	A	A	A	B
SWUC221	A	H	B	H	B	B	H	B	H	H	A	H	H	H	A	H	B	B	H	B	H	A	A	A	A	H	H	A	A	H	-	A	B	A	H	H	B	A	H	H	B	H	A	B	A	B	A	H	B
Na12H02	A	A	H	A	B	H	H	B	A	A	A	A	A	A	A	A	H	B	A	H	A	A	A	A	A	A	H	A	A	A	A	A	H	A	A	A	H	A	A	A	H	A	A	A	A	H	A	A	H
SWUC220b	A	A	B	A	B	B	A	B	A	A	A	A	A	A	A	A	A	B	A	B	A	A	A	A	A	A	B	B	A	A	-	A	B	B	A	A	B	A	A	A	A	A	A	A	A	B	A	A	B
YD012	A	A	B	A	B	B	A	B	A	A	A	A	A	A	A	A	B	B	A	B	A	A	A	A	A	A	A	A	A	A	A	A	B	A	A	A	B	A	A	A	B	A	A	A	A	B	A	A	B
PUT126a	A	A	B	A	B	B	A	B	A	A	A	A	A	A	A	-	B	B	A	B	A	A	A	B	A	A	A	A	A	A	A	A	B	A	A	A	A	A	A	A	B	A	A	A	A	B	A	A	A
PUT126b	A	A	B	A	B	B	A	B	A	A	A	A	A	A	A	-	B	B	A	B	A	A	A	A	A	A	B	A	A	A	A	A	B	A	A	A	A	A	A	A	B	A	A	A	A	B	A	A	A
Na10H06	A	A	B	A	B	B	A	A	A	A	A	A	A	A	A	A	B	B	A	A	A	A	A	A	A	A	A	A	A	A	A	A	A	A	A	A	A	A	A	A	B	A	A	A	A	B	B	B	A
ENA10	A	A	B	A	B	B	A	B	A	A	A	A	A	A	A	A	B	B	A	A	A	A	A	A	A	A	B	A	A	A	A	A	A	A	A	A	A	A	A	A	B	A	A	A	A	A	A	B	A
BRMS175c	A	B	A	B	A	A	B	A	B	B	A	B	B	B	A	B	A	A	A	A	A	A	A	A	A	B	A	A	A	A	A	A	A	A	B	B	A	A	B	B	A	B	A	A	A	A	A	B	A
GOL2	A	A	B	A	B	B	A	B	A	A	A	A	A	A	A	A	B	B	A	A	A	A	A	A	A	A	A	A	A	A	A	A	A	A	A	A	A	A	A	A	B	A	A	A	A	B	B	B	A
SWUC317	A	A	B	A	B	B	B	B	A	A	A	A	A	A	A	A	B	B	A	A	A	B	A	A	A	A	B	A	A	A	-	A	A	A	A	B	A	A	A	-	B	A	A	A	A	B	B	B	A
SWUC297	B	H	B	A	B	B	A	B	A	A	A	A	A	A	A	A	B	B	A	A	A	B	A	A	A	A	B	A	A	A	-	A	A	A	A	B	A	A	A	A	B	A	A	-	A	B	B	B	A
CB10258	A	A	B	A	B	B	A	B	A	A	A	A	A	A	A	A	B	B	A	A	A	B	A	A	A	A	H	A	A	A	A	A	A	A	A	B	A	A	A	A	-	-	A	A	A	B	B	B	A
SWUC098	A	A	B	A	B	B	A	B	A	A	A	A	A	A	A	A	B	B	A	A	A	B	A	A	A	A	A	A	A	A	A	A	A	A	A	B	A	A	A	A	B	A	A	A	A	B	B	B	A
Na12C08	A	A	B	A	H	B	A	B	A	A	A	A	A	A	A	A	B	B	A	A	A	A	A	A	A	A	A	A	A	A	A	A	A	A	A	B	A	A	A	A	B	A	A	A	A	B	B	B	A
SWUC220a	A	A	A	B	B	A	B	B	B	B	A	B	B	B	A	B	B	B	A	A	A	B	A	B	A	B	A	B	A	B	-	A	A	A	B	B	A	A	B	B	B	B	A	B	A	A	A	B	A
SWUC130	A	A	B	A	B	B	A	B	A	A	A	A	A	A	A	B	B	A	A	A	B	B	B	B	A	A	A	A	A	A	-	A	A	A	A	B	A	A	A	A	B	A	A	A	A	B	B	B	A
PUT126d	A	B	A	B	B	A	B	B	B	B	A	B	B	B	A	-	A	B	A	A	A	A	A	A	A	B	A	A	A	A	A	A	A	A	B	B	A	A	B	B	A	B	A	A	A	A	A	B	A
PUT126c	A	B	A	B	B	A	B	B	B	B	A	B	B	B	A	-	A	B	A	A	A	A	A	B	A	B	A	A	A	A	A	A	A	A	B	B	A	A	B	B	A	B	A	A	A	A	A	B	A
FITO083	A	A	B	B	B	B	A	B	A	B	A	A	A	A	A	A	B	B	A	A	A	B	A	B	A	A	B	A	A	A	B	A	A	A	A	B	A	A	A	A	A	B	A	B	A	B	B	B	A
Ol10A11a	A	B	A	B	B	A	B	B	B	B	A	B	B	B	A	B	A	B	A	A	A	A	A	B	A	B	A	A	A	A	A	B	A	A	B	B	A	A	B	B	A	B	A	A	A	A	A	B	A
NIAB032b	B	A	B	A	A	B	A	B	A	A	A	B	A	A	A	A	A	B	A	A	A	B	B	A	A	B	B	A	B	A	B	A	A	B	A	A	A	A	A	A	A	A	A	A	A	B	B	B	B
Ol10A11b	A	B	A	B	B	A	B	B	B	B	A	B	B	B	A	B	A	B	A	A	A	A	A	B	A	B	A	A	A	A	A	B	A	A	B	B	A	A	B	B	A	B	A	A	A	A	A	B	A
Ol09A06	A	A	B	B	A	A	H	B	A	B	B	B	H	A	B	A	A	B	B	A	A	H	H	B	A	B	B	B	B	B	H	A	A	B	A	B	A	B	H	B	-	-	B	A	B	B	A	A	A
CEN031b	A	A	B	A	A	A	B	B	A	B	A	B	B	A	B	-	B	A	A	A	A	B	B	B	B	B	B	B	B	B	B	A	B	B	A	B	A	B	A	A	-	A	B	A	A	B	B	B	A
SWUC379	A	A	B	A	A	A	A	A	A	B	B	B	B	B	B	B	B	B	A	A	A	B	B	A	B	B	B	B	B	B	-	A	A	B	A	B	A	B	B	B	B	A	B	B	A	B	A	B	A
SWUC496	A	A	B	B	A	A	B	B	A	B	B	B	B	B	B	B	B	B	A	A	A	B	B	A	B	B	B	B	B	B	B	A	B	B	A	B	A	B	B	B	B	A	B	B	A	B	B	B	A
CNU447	A	A	B	B	A	A	B	B	B	B	B	B	B	B	B	B	B	B	A	A	A	B	B	A	B	B	B	B	B	B	B	A	B	B	A	A	A	B	B	B	B	A	B	A	A	A	B	B	A
Ol10A05	A	A	B	B	A	A	B	A	B	B	B	B	B	B	B	B	B	B	A	A	A	B	B	A	B	A	B	B	B	B	B	A	B	B	A	A	A	B	B	B	B	A	B	A	A	-	B	B	B
Ol12B03	A	A	B	B	A	A	B	A	B	B	B	B	B	B	B	B	B	B	A	A	A	B	B	A	B	A	B	B	B	B	B	A	B	B	A	A	A	B	B	B	B	A	B	A	A	A	B	B	B
Ol10H02	A	A	B	B	A	A	B	A	B	B	B	B	B	B	B	B	B	B	A	A	A	B	B	A	B	A	B	B	B	B	B	A	B	B	A	A	A	B	B	B	B	A	B	A	A	A	B	B	B
sORA43	A	A	B	B	A	A	B	A	B	B	B	B	B	B	B	B	B	B	A	A	A	B	B	A	B	A	B	B	B	B	B	A	B	B	A	A	A	B	B	B	B	A	B	A	A	A	B	B	B
FITO065	A	A	A	A	A	B	H	A	B	B	A	B	A	B	A	A	B	B	B	A	A	A	A	A	B	A	A	A	B	B	A	A	A	B	A	B	B	H	A	B	A	B	A	B	A	A	H	A	A
CB10439	A	A	A	A	A	B	B	A	B	A	A	A	A	B	A	A	B	B	A	A	A	A	B	A	A	A	A	A	A	B	B	A	A	B	B	A	A	B	B	B	A	B	A	B	B	B	B	B	A
BRAS038b	A	A	A	A	A	B	B	A	B	A	A	B	A	B	A	A	B	B	A	A	A	A	A	A	A	A	A	A	A	B	B	A	A	B	B	A	B	B	H	B	A	B	A	B	B	B	B	A	A
sNRA56	A	A	A	A	A	B	A	A	B	A	A	B	A	B	A	A	B	B	A	A	A	A	A	A	A	A	A	A	A	B	B	A	A	B	B	A	B	B	A	B	A	B	A	B	B	B	B	A	A
Ol10E05f	A	A	A	A	A	B	B	A	B	A	A	A	A	B	A	A	A	B	A	A	A	A	A	A	A	A	A	A	A	B	B	A	A	B	B	A	B	B	B	B	A	A	A	B	B	B	A	A	A
Ol10E05e	A	A	A	A	A	B	B	A	B	A	A	A	A	B	A	A	A	B	A	A	A	A	A	A	A	A	A	A	A	B	B	A	A	B	B	A	B	B	B	B	A	A	A	B	B	B	A	A	A
BRAS120	A	A	A	A	A	B	B	A	B	A	A	A	A	B	A	A	A	B	A	A	A	A	B	A	A	A	A	A	A	B	B	A	A	B	B	A	B	B	B	B	A	A	A	A	B	B	A	A	A
CB10569	A	A	A	A	A	B	B	A	A	A	A	A	A	B	A	A	A	B	A	A	A	B	A	A	A	A	A	A	A	B	B	A	A	B	B	A	A	B	A	B	A	A	A	B	B	B	A	A	A
BRMS106	A	A	A	A	A	B	B	A	A	A	A	A	A	B	A	A	A	B	A	A	B	B	B	A	A	A	A	B	A	B	B	A	A	B	B	B	A	B	B	B	A	A	A	B	B	A	A	A	A
SWUC203	B	B	A	A	B	B	A	A	A	B	A	A	B	B	A	B	B	A	B	A	A	A	A	B	B	A	A	A	A	A	-	A	B	A	A	A	A	B	A	A	A	A	B	A	A	A	A	A	A
SWUC201	B	H	A	B	B	B	A	A	A	B	A	A	B	B	A	B	B	A	B	A	B	A	H	B	B	A	H	A	A	A	-	A	B	A	A	A	A	B	A	A	A	A	B	A	A	A	A	A	A
CB10493c	B	B	A	A	B	B	A	A	A	B	B	A	A	B	A	B	B	A	B	A	B	A	A	B	B	A	B	A	A	A	A	A	A	B	A	A	A	B	A	A	A	-	A	A	A	A	A	A	A
CB10493d	B	B	A	A	B	B	A	A	A	B	B	A	A	B	A	B	B	A	B	A	B	A	A	B	B	A	B	A	A	A	A	A	A	B	A	A	A	B	A	A	A	-	A	A	A	A	A	A	A
SWUC246	B	A	A	A	B	B	A	A	A	B	B	A	A	B	A	B	B	A	B	A	B	A	A	B	B	A	A	A	A	A	-	A	A	B	A	A	A	B	A	A	A	A	A	A	A	A	A	A	A
AG354	A	A	A	A	A	A	A	A	A	B	B	B	A	A	A	A	A	A	A	A	A	A	A	B	A	A	A	B	A	A	B	B	A	A	B	A	A	B	A	B	B	A	B	A	B	A	A	B	B
AG352	A	A	A	A	A	A	A	A	A	B	B	B	A	A	A	A	A	A	A	A	A	B	A	B	A	A	A	B	A	A	B	B	A	A	B	A	A	B	A	B	B	A	B	A	B	A	A	B	B
ENA18	A	A	A	A	A	A	A	A	A	B	B	B	A	A	A	A	A	A	A	A	A	B	H	B	A	A	A	A	A	A	B	B	A	A	B	A	A	B	H	B	B	A	B	A	B	A	A	B	B
SWUC23	A	A	A	A	A	A	A	A	A	B	B	B	A	A	A	A	A	B	A	A	A	B	B	B	A	A	A	B	A	A	B	B	A	A	B	A	A	B	B	B	B	A	B	A	B	A	A	B	B
BRMS244	A	A	A	A	A	A	A	A	A	B	B	B	A	A	A	B	B	B	A	A	A	B	A	B	A	A	A	B	A	A	B	B	A	A	B	B	A	B	H	B	B	A	B	A	B	A	A	B	B
NIAB100	A	B	B	A	A	A	B	A	A	B	B	B	A	A	B	B	B	B	B	A	A	B	A	B	B	A	H	B	A	B	B	B	A	A	B	A	B	B	B	B	B	A	B	A	B	B	A	B	B
NIAB103	B	B	B	A	A	A	B	A	A	B	B	B	A	A	B	B	B	B	B	A	A	B	A	B	B	B	B	B	A	B	B	B	A	A	B	B	B	B	B	B	B	A	B	A	B	B	A	B	B
YD074a	B	B	B	A	A	A	B	A	A	B	B	B	A	A	B	B	B	B	B	A	A	B	A	B	B	B	B	B	A	B	B	B	B	A	B	B	B	B	B	B	B	A	B	A	B	B	A	B	B
YD074d	B	B	B	A	A	A	B	A	A	B	B	B	A	A	B	B	B	B	B	A	A	B	A	B	B	B	B	B	A	B	B	B	A	A	B	B	B	B	B	B	B	A	B	A	B	B	A	B	B
YD074b	B	B	B	A	A	A	B	A	A	B	B	B	A	A	B	B	B	B	B	A	A	B	A	B	B	B	B	B	A	B	B	B	A	A	B	B	B	B	B	B	B	A	B	A	B	B	A	B	B
PUT194	B	B	B	B	A	B	B	A	B	B	B	B	B	B	B	B	B	B	B	B	B	B	B	B	B	B	A	B	A	A	B	B	B	A	B	B	B	B	B	B	B	B	B	A	B	B	B	B	B
AG370a	B	A	A	B	B	B	A	A	B	B	B	B	B	B	B	B	B	B	B	B	B	B	B	B	B	B	A	B	A	A	B	B	B	A	B	B	B	B	B	B	B	B	B	A	B	B	B	B	B
SWUC396	B	B	B	B	B	B	B	A	B	B	B	B	B	B	B	B	B	B	B	B	B	B	B	B	B	B	B	B	A	A	-	B	B	A	B	B	B	B	B	-	B	B	B	A	B	B	B	B	A
CB10124	A	A	A	B	B	B	B	A	B	A	B	B	B	B	B	B	B	A	A	A	A	B	A	A	A	B	B	B	A	A	B	B	A	A	A	A	A	B	H	A	B	B	A	A	B	A	B	B	A
YD014	A	A	B	A	B	B	A	A	A	A	B	A	A	A	A	B	B	A	B	B	A	B	A	A	A	A	B	B	B	A	B	A	A	B	B	B	B	B	A	A	B	A	A	A	A	A	B	A	A
Pod46	B	A	B	A	B	B	A	A	A	A	B	A	A	A	A	B	B	A	B	B	A	B	A	A	A	A	B	B	B	A	B	A	A	B	B	B	B	B	A	A	B	A	A	A	A	A	B	A	A
CB10010	B	A	B	A	B	B	A	A	A	A	B	A	A	A	A	B	B	A	B	B	A	B	B	A	B	A	B	B	B	A	B	A	A	B	B	B	B	B	A	A	B	A	A	A	A	A	B	A	A
CB10526	B	A	B	A	B	B	A	A	A	A	B	A	A	A	A	B	B	B	B	B	A	B	A	A	B	A	B	B	B	A	B	A	A	B	B	B	B	B	A	A	B	A	A	A	A	A	B	A	A
CB10234	B	A	B	A	B	A	A	A	A	A	A	A	A	A	B	B	B	B	A	B	A	A	H	H	B	A	B	B	B	H	B	H	A	B	B	B	B	B	H	B	B	A	A	A	A	A	B	A	A
YD014	A	A	B	A	B	B	A	A	A	A	B	A	A	A	A	B	B	A	B	B	A	B	A	A	A	A	B	B	B	A	B	A	A	B	B	B	B	B	A	A	B	A	A	A	A	A	B	A	A
Pod46	B	A	B	A	B	B	A	A	A	A	B	A	A	A	A	B	B	A	B	B	A	B	A	A	A	A	B	B	B	A	B	A	A	B	B	B	B	B	A	A	B	A	A	A	A	A	B	A	A
CB10010	B	A	B	A	B	B	A	A	A	A	B	A	A	A	A	B	B	A	B	B	A	B	B	A	B	A	B	B	B	A	B	A	A	B	B	B	B	B	A	A	B	A	A	A	A	A	B	A	A
CB10526	B	A	B	A	B	B	A	A	A	A	B	A	A	A	A	B	B	B	B	B	A	B	A	A	B	A	B	B	B	A	B	A	A	B	B	B	B	B	A	A	B	A	A	A	A	A	B	A	A
CB10234	B	A	B	A	B	A	A	A	A	A	A	A	A	A	B	B	B	B	A	B	A	A	H	H	B	A	B	B	B	H	B	H	A	B	B	B	B	B	H	B	B	A	A	A	A	A	B	A	A
CB10028	B	A	B	A	A	B	A	B	B	A	A	B	B	A	A	A	A	B	A	B	A	A	A	A	B	B	B	B	A	A	A	A	A	B	B	B	B	A	B	B	A	B	B	B	B	A	A	A	B
sR5795b	B	A	B	B	A	B	A	B	B	A	A	B	B	B	A	A	A	B	A	B	A	A	A	A	B	B	H	B	A	A	A	A	A	B	B	B	B	A	B	B	A	B	B	B	B	A	A	A	B
FITO100	B	A	B	B	A	B	A	B	A	A	A	B	B	B	A	B	A	B	A	B	A	A	A	A	B	B	A	B	A	A	B	A	A	A	B	B	B	A	B	B	A	B	B	B	B	A	A	A	B
ENA21	B	A	B	B	A	B	A	A	A	A	A	A	B	B	A	B	A	B	A	B	A	A	A	A	B	B	B	B	A	A	A	A	A	A	B	B	B	A	B	B	A	B	B	B	B	A	A	A	B
SWUC11	B	A	B	B	A	B	A	B	A	A	A	B	B	B	A	B	A	B	A	B	A	A	A	A	B	B	B	B	A	A	A	A	A	A	B	B	B	A	B	B	A	B	B	B	B	A	A	A	B
SWUC10	B	A	B	B	A	B	A	B	A	-	A	B	B	B	A	B	A	B	A	B	A	A	A	A	B	B	A	B	A	A	-	A	A	A	B	B	B	A	B	B	A	B	B	B	B	A	A	A	B
CNU356a	B	A	B	B	A	B	A	B	A	A	A	B	B	B	A	B	A	B	A	B	A	A	A	B	B	B	A	B	A	A	A	A	A	A	B	B	B	A	B	B	A	B	B	B	B	A	A	A	B
CB10373j	B	A	B	B	A	B	A	B	A	A	B	B	A	B	A	B	B	A	A	B	B	A	A	B	B	B	A	B	A	A	A	A	A	A	B	B	B	A	B	B	A	B	B	B	B	A	A	A	B
C8-1733	B	A	B	B	A	B	A	B	A	A	B	B	A	B	A	B	B	A	B	B	B	A	A	B	B	B	H	B	A	A	A	B	B	A	A	B	B	A	B	B	A	B	B	B	B	A	A	A	A
C8-1731	B	A	B	B	A	B	A	B	A	A	B	B	A	B	A	B	B	A	B	B	B	A	A	B	B	B	B	B	A	A	A	B	B	A	A	B	B	A	-	-	A	B	B	B	B	A	A	A	A
C8-1732b	B	A	B	B	A	B	B	B	A	A	B	B	A	B	A	B	B	A	B	B	B	A	A	B	B	B	B	B	A	A	A	B	B	A	A	B	B	A	B	B	A	B	B	B	B	A	A	A	A
C8-1732a	B	A	B	B	A	B	B	B	B	A	B	B	A	B	A	B	B	A	B	B	B	A	B	B	B	B	B	B	B	B	A	B	B	A	A	B	B	A	B	B	A	B	B	B	A	A	B	A	A
SWUC113	B	A	A	A	B	B	B	B	A	B	B	B	B	A	B	A	B	A	A	B	B	B	A	B	B	B	A	B	B	-	-	B	B	A	A	A	B	A	B	B	A	A	B	B	A	A	B	B	B
CB10288	B	A	A	A	B	B	B	B	B	B	B	B	B	H	B	A	B	A	A	B	B	B	B	B	B	B	H	H	B	B	A	A	A	A	A	A	A	A	B	B	A	A	H	B	A	A	B	B	B
CB10534	B	A	A	A	B	B	B	B	A	B	B	B	B	A	B	A	B	A	A	B	B	B	H	B	B	B	A	B	B	B	B	B	B	A	A	A	A	A	B	B	A	A	B	B	A	A	B	B	B
SWUC278b	B	A	A	A	B	B	B	B	A	B	B	B	B	A	B	A	B	A	A	B	B	B	A	B	B	B	A	B	B	B	-	B	B	A	A	A	A	A	B	B	A	A	B	B	A	A	A	B	B
BRAS002	B	A	A	B	B	B	B	B	A	B	B	B	B	A	B	A	B	A	A	B	B	B	A	B	B	B	A	B	B	B	A	B	B	A	A	A	A	A	B	B	-	A	B	B	A	A	A	B	B
PUT136a	B	A	A	B	B	B	B	B	A	B	B	A	B	B	B	B	B	B	A	B	B	B	A	B	B	B	A	B	B	B	A	B	B	A	A	A	A	A	B	B	A	A	B	B	A	A	A	B	B
NIAB022	B	A	A	B	B	B	B	B	A	B	B	A	B	B	B	B	B	B	A	A	B	B	A	B	B	B	A	B	B	B	A	B	B	A	A	A	A	A	B	B	A	A	B	B	A	A	A	B	B
YD034	B	A	A	B	B	B	B	B	A	B	B	B	-	B	B	B	-	B	A	B	B	B	A	B	-	-	B	B	B	B	A	-	B	A	A	A	A	A	B	B	A	A	B	B	A	A	A	B	B
FITO088d	A	A	A	B	B	B	B	A	A	B	A	A	B	A	A	A	B	B	A	A	B	B	B	B	B	B	B	B	A	A	A	B	B	A	B	A	A	A	B	B	A	A	B	A	A	A	A	B	B
SWUC377	B	A	A	A	B	B	A	B	A	A	A	A	B	-	B	B	A	A	A	B	B	B	A	B	B	B	A	B	B	A	-	A	A	A	A	A	B	A	A	A	A	A	B	A	A	B	B	B	B
SWUC379	A	A	B	A	A	A	A	A	A	B	B	B	B	B	B	B	B	B	A	A	A	B	B	A	B	B	B	B	B	B	-	A	A	B	A	B	A	B	B	B	B	A	B	B	A	B	A	B	A
SWUC388a	A	A	A	B	B	A	B	A	A	A	A	B	B	A	A	B	A	A	A	B	B	B	B	B	B	A	B	A	B	A	-	B	A	A	A	B	B	A	A	A	A	A	B	B	B	A	A	A	A
SWUC388b	A	A	A	B	B	A	B	A	A	A	A	B	B	A	A	B	A	A	A	B	B	B	B	B	B	A	B	A	B	A	-	B	A	A	A	B	B	A	A	B	A	A	B	B	B	A	A	A	A
SWUC396	B	B	B	B	B	B	B	A	B	B	B	B	B	B	B	B	B	B	B	B	B	B	B	B	B	B	B	B	A	A	-	B	B	A	B	B	B	B	B	-	B	B	B	A	B	B	B	B	A
SWUC47	B	A	B	B	B	A	B	B	B	B	B	A	A	H	A	A	B	B	A	B	B	B	B	B	B	A	B	A	B	B	-	A	B	B	B	A	B	B	A	A	A	A	B	B	A	A	A	A	B
SWUC48	A	B	A	B	B	B	A	A	A	-	A	B	B	A	B	B	A	A	B	A	A	A	A	A	A	B	A	B	A	A	-	B	A	A	A	B	A	A	B	B	B	B	A	A	B	B	B	B	A
SWUC57	B	A	B	A	B	B	A	B	A	A	A	B	A	A	A	A	A	B	A	A	A	H	H	A	A	B	B	A	B	A	-	A	A	A	A	A	A	A	A	A	A	A	A	A	A	B	B	B	B
SWUC58	A	B	A	A	B	A	A	B	B	B	A	-	B	-	A	B	B	A	A	A	A	B	A	-	A	B	A	A	A	-	-	B	B	A	B	B	B	A	A	A	A	B	A	A	-	-	A	B	A
SWUC61	A	A	A	A	B	A	A	B	B	B	A	B	B	B	A	B	B	A	A	A	A	-	A	B	A	B	A	A	A	A	-	B	B	A	B	B	B	A	A	A	A	B	A	B	B	A	A	B	A
SWUC69	A	B	A	B	A	B	A	B	B	A	A	B	B	A	A	A	A	B	B	A	A	B	B	B	A	B	A	A	A	B	-	B	B	A	B	B	A	B	B	A	A	B	A	B	A	A	B	B	B
SWUC9	A	H	B	A	A	B	A	B	B	B	B	B	B	B	A	A	B	B	A	B	A	A	H	B	A	A	B	A	B	A	-	A	A	B	B	A	B	A	H	B	A	B	B	B	B	A	B	B	B
CEN031b	A	A	B	A	A	A	B	B	A	B	A	B	B	A	B	-	B	A	A	A	A	B	B	B	B	B	B	B	B	B	B	A	B	B	A	B	A	B	A	A	-	A	B	A	A	B	B	B	A
CEN031c	B	B	B	A	A	B	B	A	A	A	B	A	B	B	A	A	A	A	A	B	A	B	A	A	A	A	A	A	A	B	A	A	A	A	A	A	B	A	A	A	A	A	B	A	A	A	A	B	A
CEN061	B	B	B	A	B	B	B	B	A	B	B	A	B	B	B	A	A	A	A	B	B	A	A	B	B	B	A	A	A	B	B	B	A	B	B	B	B	B	A	A	B	B	A	B	B	A	B	B	A
CEN070b	A	B	A	A	A	B	A	B	A	B	B	B	A	A	A	A	B	B	B	A	B	B	B	B	B	A	B	A	B	A	B	A	A	A	B	B	B	B	B	B	B	B	B	B	B	B	B	A	B
CEN070a	A	B	A	A	A	B	A	B	A	B	B	B	A	A	A	A	B	B	A	A	B	A	B	B	B	A	B	A	B	A	B	A	A	A	B	B	B	B	A	B	B	B	B	B	B	B	B	A	B
CEN009	A	B	B	B	B	B	B	A	B	B	A	B	B	B	A	B	B	A	B	A	B	A	A	A	A	B	B	B	B	B	A	A	A	B	A	B	B	B	B	B	B	B	B	B	A	A	B	B	A
FM001	B	A	B	A	A	B	B	B	A	B	-	B	B	B	A	B	A	B	A	B	B	A	A	B	A	A	A	A	A	A	A	A	A	A	A	B	A	-	A	B	A	A	B	B	B	A	A	A	B
FM002	B	B	A	B	B	B	A	B	A	B	B	B	A	B	A	B	B	B	B	A	A	A	A	A	B	B	B	B	B	B	A	-	B	B	A	B	B	B	A	B	B	B	B	B	B	B	B	A	A
FM003f	A	A	B	A	A	B	B	B	A	A	B	B	B	B	A	A	A	A	A	A	A	B	A	A	A	A	A	A	A	A	B	B	A	A	A	A	A	A	A	A	A	B	B	A	B	-	B	B	A
FM003b	A	A	B	A	A	B	B	B	A	A	B	B	B	B	A	A	A	A	A	A	B	B	A	A	A	A	A	A	A	A	B	B	B	A	A	A	A	A	A	A	A	B	B	A	B	A	A	A	B
NIAB100	A	B	B	A	A	A	B	A	A	B	B	B	A	A	B	B	B	B	B	A	A	B	A	B	B	A	H	B	A	B	B	B	A	A	B	A	B	B	B	B	B	A	B	A	B	B	A	B	B
NIAB101	A	A	A	A	A	B	A	A	A	A	A	B	A	B	A	B	A	B	A	A	B	B	B	A	B	A	A	A	A	B	B	A	A	B	B	B	A	B	A	A	A	A	A	B	A	A	A	A	A
NIAB103	B	B	B	A	A	A	B	A	A	B	B	B	A	A	B	B	B	B	B	A	A	B	A	B	B	B	B	B	A	B	B	B	A	A	B	B	B	B	B	B	B	A	B	A	B	B	A	B	B
NIAB113	A	A	B	A	B	A	B	A	A	B	A	B	B	A	B	B	B	A	A	B	B	A	A	B	B	A	B	A	A	A	B	A	A	B	B	B	A	B	A	A	B	B	B	B	B	A	B	A	B
NIAB115	B	A	B	B	B	B	A	B	B	B	B	B	B	B	B	A	B	B	H	A	B	B	B	H	B	B	H	B	A	A	A	A	B	A	A	A	B	B	A	A	B	B	A	A	A	B	A	B	A
NIAB014	A	A	A	A	B	A	B	B	A	B	A	A	A	A	A	B	A	B	A	A	A	A	A	A	A	B	A	A	A	A	A	A	A	A	A	A	A	A	A	A	A	A	A	A	A	A	A	A	A
NIAB022	B	A	A	B	B	B	B	B	A	B	B	A	B	B	B	B	B	B	A	A	B	B	A	B	B	B	A	B	B	B	A	B	B	A	A	A	A	A	B	B	A	A	B	B	A	A	A	B	B
NIAB023b	B	A	B	B	B	B	A	B	A	B	B	B	A	A	A	B	B	B	B	B	A	B	A	B	B	A	B	B	B	B	B	A	A	B	B	B	B	B	A	B	B	B	A	B	B	B	B	B	A
NIAB023d	B	A	B	B	B	B	A	B	A	B	B	B	A	A	A	B	B	B	B	B	A	B	A	B	B	A	B	B	B	B	B	A	A	B	B	B	B	B	A	B	B	B	A	B	B	B	B	B	A
NIAB003b	A	B	B	A	A	B	B	B	A	A	B	A	B	B	A	A	A	A	A	B	A	B	A	B	A	A	A	A	A	A	B	A	A	B	B	A	A	B	A	A	A	B	B	B	B	A	B	B	A
NIAB030	B	B	A	B	B	B	A	B	A	B	B	B	A	A	A	B	A	B	B	A	A	A	A	A	B	B	B	B	B	B	A	A	B	B	B	B	B	B	H	B	B	B	A	B	B	B	A	A	A
NIAB032a	A	B	A	A	B	A	A	B	B	B	A	B	B	B	B	B	B	A	A	A	A	B	A	A	A	B	A	A	A	A	A	B	B	A	B	B	B	A	B	A	A	B	A	A	B	A	A	A	A
NIAB032b	B	A	B	A	A	B	A	B	A	A	A	B	A	A	A	A	A	B	A	A	A	B	B	A	A	B	B	A	B	A	B	A	A	B	A	A	A	A	A	A	A	A	A	A	A	B	B	B	B
NIAB034	B	A	A	A	A	A	A	A	A	A	A	A	A	A	A	A	A	A	B	B	B	A	A	A	A	A	A	A	A	A	A	A	A	A	B	B	B	A	A	B	A	A	A	A	A	A	A	A	A
NIAB047	B	B	B	A	B	B	B	B	A	B	B	A	B	B	A	A	A	A	A	B	A	B	A	B	B	A	A	A	A	B	B	B	A	B	B	B	B	B	A	A	B	B	B	A	B	A	B	B	B
NIAB063b	B	B	B	B	B	B	A	B	B	B	B	B	A	B	B	B	B	B	B	A	A	A	A	B	B	B	B	B	B	B	A	A	A	B	B	B	B	B	A	B	B	B	B	B	B	B	B	-	B
NIAB070	A	A	B	A	B	A	B	B	A	B	A	B	B	A	B	A	B	H	A	A	B	A	A	B	B	B	H	A	A	A	B	A	A	H	B	B	A	B	A	A	A	B	H	B	B	A	B	A	B
NIAB071a	A	A	B	A	B	A	B	B	A	B	A	B	B	A	B	A	B	A	A	B	B	A	A	B	B	A	A	A	A	A	B	A	A	A	B	B	A	B	A	A	A	B	B	B	B	A	B	A	B
NIAB071b	A	A	B	A	A	A	A	A	A	A	A	B	A	A	A	A	A	A	A	B	B	A	A	A	A	A	A	A	A	A	B	A	A	A	B	B	A	B	A	A	A	A	B	A	A	A	B	A	A
NIAB071c	A	A	B	A	B	A	B	B	A	B	A	B	B	A	B	A	B	A	A	B	B	A	A	B	B	A	A	A	A	A	B	A	A	A	B	B	A	B	A	A	A	B	B	B	B	A	B	A	B
NIAB071f	B	A	B	A	A	B	A	A	A	A	A	B	A	B	A	A	A	A	B	B	B	B	A	A	A	B	B	A	A	A	B	A	A	B	B	B	A	B	A	B	A	A	B	A	A	B	B	A	A
NIAB071g	B	A	B	A	B	B	B	B	A	B	A	B	B	B	B	A	B	A	B	B	B	B	A	B	B	B	B	A	A	A	B	A	A	B	B	B	A	B	A	B	A	B	B	B	B	B	B	A	B
NIAB079a	B	B	B	B	A	B	B	B	B	B	B	B	A	B	A	B	A	B	B	A	A	B	B	A	A	A	A	B	A	A	A	A	B	A	B	B	B	A	B	A	B	B	A	A	-	A	B	A	A
NIAB079b	B	A	B	B	A	B	B	B	B	B	B	B	A	B	A	B	A	B	A	A	A	A	B	A	A	A	A	B	A	A	A	A	B	A	B	B	B	B	A	A	B	B	A	A	-	A	B	A	A
NIAB081	B	B	B	A	A	A	B	B	B	A	B	B	B	A	B	A	B	B	B	B	A	A	A	B	A	A	B	A	B	B	B	B	B	A	B	B	B	B	B	B	A	A	B	B	A	B	A	A	B
NIAB086a	A	A	A	A	B	A	A	B	B	B	A	B	B	B	B	A	B	A	A	A	A	A	A	A	A	B	A	A	A	A	A	B	B	A	B	B	B	B	A	B	B	B	A	A	B	A	A	A	A
NIAB096b	A	A	A	A	B	A	A	B	A	B	A	B	B	A	B	A	B	A	A	A	A	B	A	A	B	B	B	A	A	A	B	B	A	A	B	B	A	B	A	A	A	B	A	B	B	A	A	A	-
NIAB098	A	A	B	A	B	A	B	A	A	B	A	B	B	A	B	B	B	A	A	B	B	A	A	B	B	A	B	A	A	A	B	A	A	B	B	B	A	B	A	A	B	B	A	B	B	A	B	A	B
PUT102	A	A	B	A	B	A	A	A	A	A	A	A	A	A	A	A	B	B	A	A	A	A	A	A	A	A	B	A	A	A	A	A	A	A	A	A	A	A	A	A	A	A	A	A	A	A	A	A	A
PUT105	B	H	B	A	A	B	B	B	A	B	B	A	A	A	A	B	A	B	A	A	B	A	B	B	A	A	A	B	A	A	A	A	B	A	B	B	B	A	H	A	B	A	A	B	B	B	B	A	A
PUT126a	A	A	B	A	B	B	A	B	A	A	A	A	A	A	A	-	B	B	A	B	A	A	A	B	A	A	A	A	A	A	A	A	B	A	A	A	A	A	A	A	B	A	A	A	A	B	A	A	A
PUT126d	A	B	A	B	B	A	B	B	B	B	A	B	B	B	A	-	A	B	A	A	A	A	A	A	A	B	A	A	A	A	A	A	A	A	B	B	A	A	B	B	A	B	A	A	A	A	A	B	A
PUT126b	A	A	B	A	B	B	A	B	A	A	A	A	A	A	A	-	B	B	A	B	A	A	A	A	A	A	B	A	A	A	A	A	B	A	A	A	A	A	A	A	B	A	A	A	A	B	A	A	A
PUT126c	A	B	A	B	B	A	B	B	B	B	A	B	B	B	A	-	A	B	A	A	A	A	A	B	A	B	A	A	A	A	A	A	A	A	B	B	A	A	B	B	A	B	A	A	A	A	A	B	A
PUT129	A	H	A	B	A	A	B	B	B	B	A	A	A	B	B	B	B	B	B	B	A	A	A	A	A	A	A	A	A	B	A	A	B	A	A	A	A	A	H	A	A	A	A	A	A	B	A	A	B
PUT136b	A	A	A	A	A	A	A	A	A	A	A	A	A	A	A	A	A	B	B	A	A	B	A	A	A	A	B	A	A	A	A	A	A	A	A	A	A	A	A	A	A	A	A	A	A	A	A	A	A
PUT136a	B	A	A	B	B	B	B	B	A	B	B	A	B	B	B	B	B	B	A	B	B	B	A	B	B	B	A	B	B	B	A	B	B	A	A	A	A	A	B	B	A	A	B	B	A	A	A	B	B
PUT137b	A	B	B	A	B	B	B	B	B	B	A	B	B	A	B	B	A	A	B	A	B	B	A	A	B	B	A	B	A	B	B	B	A	A	A	B	A	A	B	B	B	A	A	A	A	B	A	B	A
PUT154	B	A	B	A	B	B	B	B	B	B	B	B	A	B	B	B	B	B	A	A	B	B	B	A	B	A	A	B	A	H	H	A	B	H	B	B	B	B	A	A	B	B	A	H	H	B	A	A	A
PUT179	B	B	A	B	B	B	A	A	A	B	B	B	A	B	B	B	B	B	A	B	B	A	A	B	B	A	B	B	A	A	A	A	B	B	A	A	B	B	H	B	B	A	B	B	B	B	B	A	B
PUT194	B	B	B	B	A	B	B	A	B	B	B	B	B	B	B	B	B	B	B	B	B	B	B	B	B	B	A	B	A	A	B	B	B	A	B	B	B	B	B	B	B	B	B	A	B	B	B	B	B
PUT195b	A	A	A	A	A	A	B	B	A	A	B	A	A	B	A	B	A	B	A	B	A	A	A	A	A	A	A	A	A	A	A	A	A	A	A	A	A	A	A	A	A	A	A	A	A	A	A	A	B
PUT195c	B	A	B	A	A	B	B	B	A	A	B	B	B	B	A	B	A	B	A	B	B	A	A	B	A	A	A	B	A	A	A	A	A	A	A	B	A	B	B	B	A	A	B	B	B	A	A	B	B
PUT195h	B	A	B	A	A	B	B	B	A	A	B	B	B	B	A	B	A	B	A	B	B	A	A	B	A	A	A	B	A	A	A	A	A	A	A	B	A	B	B	B	A	A	B	B	B	A	A	B	B
PUT195e	B	A	B	A	A	B	B	B	B	B	B	B	B	B	B	B	B	B	B	B	B	B	A	B	B	A	A	B	A	A	A	A	A	A	A	B	A	B	A	B	A	B	B	B	B	B	A	B	B
PUT195g	B	A	B	A	A	B	B	B	A	A	B	B	B	B	A	B	A	B	A	B	B	A	A	B	A	A	A	B	A	A	A	A	A	A	A	B	A	B	A	B	A	A	B	B	B	A	A	B	B
PUT214	A	A	B	A	B	B	A	B	A	A	A	A	A	A	A	A	B	B	A	B	A	A	A	A	A	A	B	A	A	A	A	A	B	A	A	A	B	A	A	A	B	A	A	A	A	B	A	A	B
PUT237b	B	B	B	A	B	B	B	B	A	B	B	B	B	B	B	B	B	B	A	B	B	B	A	B	A	B	B	B	A	A	A	B	B	A	B	B	B	B	B	B	A	B	A	B	B	A	A	B	B
PUT237c	B	A	B	A	A	B	B	B	A	A	B	B	B	B	A	B	A	B	A	B	B	A	A	B	A	A	A	B	A	A	A	A	A	A	A	B	A	B	A	B	A	A	A	B	B	A	A	B	B
PUT239	A	B	A	B	B	A	B	B	A	B	A	B	B	A	A	B	B	B	A	B	A	B	A	A	B	B	A	A	A	B	B	B	B	B	B	A	B	B	B	A	A	B	B	A	A	B	A	A	A
PUT248a	A	A	A	A	B	A	A	-	-	B	B	B	B	B	A	B	B	A	A	A	A	B	B	A	A	A	A	A	A	A	A	B	B	A	B	A	B	A	A	A	A	B	A	A	A	A	A	B	A
PUT248d	A	A	A	A	A	A	A	-	-	A	A	B	B	B	A	B	B	A	A	A	A	B	A	A	A	B	A	A	A	A	A	B	B	A	B	B	B	A	A	A	A	B	A	A	B	A	A	B	A
PUT248e	A	A	B	A	B	A	B	-	-	B	B	B	B	B	A	B	B	A	A	A	A	B	A	B	B	A	A	A	A	A	A	A	B	A	A	B	A	B	B	B	A	B	B	B	B	B	A	A	B
PUT248c	A	A	A	A	B	A	A	-	-	B	A	B	B	B	A	B	B	A	A	A	A	B	A	A	A	B	A	A	A	A	A	B	B	A	B	B	B	A	A	A	A	B	A	A	B	A	A	B	A
PUT249a	B	B	B	B	A	B	B	B	B	B	B	B	B	B	B	A	B	B	B	B	A	A	B	B	B	A	A	B	B	B	B	B	B	B	A	B	B	A	B	B	B	B	A	B	A	B	A	A	A
PUT249b	B	A	B	B	B	B	B	B	B	B	B	B	B	B	B	B	B	B	B	B	B	A	B	B	B	B	B	B	B	B	B	B	B	B	B	B	B	B	A	B	B	B	B	B	B	B	A	B	B
PUT251a	A	A	B	A	B	A	B	A	A	B	A	B	B	A	B	-	B	A	A	B	B	A	A	B	B	A	B	A	A	A	B	A	A	B	B	B	A	A	A	A	B	B	B	B	B	A	B	A	B
PUT251b	B	B	B	B	B	B	B	B	B	B	B	B	B	B	B	-	B	A	A	B	B	A	A	B	B	A	B	A	A	B	B	B	B	B	B	B	B	B	B	B	B	B	B	B	B	B	B	B	B
PUT259	A	A	B	A	B	A	B	A	A	B	B	B	B	A	B	A	B	A	A	B	B	A	A	B	B	A	B	A	A	A	B	A	A	B	B	B	A	B	A	A	B	B	B	B	B	A	B	A	B
Pod10	B	B	B	A	A	B	B	B	A	B	B	A	A	A	A	B	A	B	A	B	B	B	B	B	A	A	A	B	A	A	A	A	B	A	B	B	B	A	A	A	B	A	A	B	B	B	A	B	B
Pod12	B	B	B	B	A	B	A	B	B	A	B	B	A	A	A	A	-	B	A	B	A	A	A	-	B	A	-	B	B	B	B	A	B	B	B	B	B	B	A	B	B	A	A	B	B	A	A	A	A
Pod19	B	A	B	A	A	B	B	B	B	B	B	B	A	A	A	B	A	B	A	A	A	A	B	A	A	A	A	B	A	B	A	A	B	A	B	B	B	B	A	A	B	B	A	B	A	B	B	A	A
Pod3	A	-	A	A	A	A	A	A	B	A	A	A	A	B	A	B	A	A	B	A	A	B	A	B	A	A	A	A	A	B	B	B	A	A	B	B	A	B	B	B	A	A	B	B	A	A	A	B	A
Pod46	B	A	B	A	B	B	A	A	A	A	B	A	A	A	A	B	B	A	B	B	A	B	A	A	A	A	B	B	B	A	B	A	A	B	B	B	B	B	A	A	B	A	A	A	A	A	B	A	A
Pod6	A	B	B	A	B	A	A	A	A	A	A	B	A	A	B	B	A	B	A	B	B	A	A	A	A	B	A	A	A	A	A	B	B	B	A	B	A	A	B	B	B	B	A	A	A	B	A	B	A
Pod82	A	A	B	B	A	B	B	A	B	B	B	B	A	B	B	B	B	B	A	A	A	B	A	A	A	A	A	B	B	B	B	A	B	A	A	A	B	B	B	A	B	A	B	A	A	A	B	B	B
FM004b	B	A	B	B	A	B	B	B	B	B	B	B	A	B	A	B	A	B	B	A	A	B	B	A	A	A	A	B	A	A	A	A	B	A	B	B	-	B	B	A	B	B	A	A	A	B	A	A	A
FM004a	B	A	B	B	A	B	B	B	B	B	B	B	A	B	A	B	A	B	A	A	A	B	B	A	A	A	A	B	A	A	A	A	B	A	B	B	-	B	A	A	B	B	A	A	A	B	A	A	A
YD104	A	B	A	A	A	A	B	B	B	B	A	A	B	A	A	A	A	B	A	A	A	A	A	A	A	B	A	A	A	B	B	A	A	A	B	A	A	A	B	B	A	B	A	B	A	A	A	B	A
YD011	B	B	A	B	B	B	A	B	A	B	B	B	A	A	A	B	A	B	B	A	A	A	A	A	B	A	B	B	B	B	A	A	B	B	B	B	B	A	H	B	B	B	A	B	B	B	A	B	A
YD012	A	A	B	A	B	B	A	B	A	A	A	A	A	A	A	A	B	B	A	B	A	A	A	A	A	A	A	A	A	A	A	A	B	A	A	A	B	A	A	A	B	A	A	A	A	B	A	A	B
YD014	A	A	B	A	B	B	A	A	A	A	B	A	A	A	A	B	B	A	B	B	A	B	A	A	A	A	B	B	B	A	B	A	A	B	B	B	B	B	A	A	B	A	A	A	A	A	B	A	A
YD015	B	A	B	B	A	B	A	B	A	A	B	B	A	B	-	B	B	A	B	A	B	A	B	B	B	B	B	B	B	A	A	B	B	A	A	B	B	B	B	B	A	B	A	B	B	-	A	A	A
YD024a	B	A	A	B	B	A	A	A	B	B	A	A	A	A	B	B	A	A	B	A	A	B	A	A	A	B	A	B	A	A	B	A	A	A	A	B	B	A	A	A	B	A	B	A	A	B	B	B	B
YD024b	B	B	A	B	B	A	A	A	B	B	A	A	A	A	B	B	A	A	B	A	A	B	B	A	A	B	A	B	A	A	B	A	A	A	A	B	B	A	A	A	B	A	B	A	A	B	B	B	B
YD025	B	H	A	B	B	A	A	A	B	B	A	A	A	A	B	B	A	A	B	A	A	B	B	A	A	B	A	B	A	A	B	A	A	A	A	B	B	A	A	A	B	A	B	A	A	B	B	B	B
YD029d	B	B	B	A	A	A	A	A	A	A	B	B	B	B	A	A	A	A	A	B	A	B	A	A	B	B	A	A	A	B	B	A	A	B	B	B	A	A	B	A	B	B	A	B	B	B	A	B	A
YD029c	B	B	B	A	A	A	A	B	A	A	B	B	B	B	A	A	B	A	A	B	B	B	B	A	B	B	A	A	A	B	B	A	B	B	B	B	A	A	B	A	B	B	A	B	B	B	A	B	A
YD034	B	A	A	B	B	B	B	B	A	B	B	B	-	B	B	B	-	B	A	B	B	B	A	B	-	-	B	B	B	B	A	-	B	A	A	A	A	A	B	B	A	A	B	B	A	A	A	B	B
YD036	B	B	B	B	B	B	A	B	A	B	B	B	A	A	A	B	A	B	B	A	A	A	A	B	B	A	A	B	B	B	A	A	A	B	B	B	A	A	A	B	A	B	A	B	B	B	A	B	A
YD042	B	A	B	A	B	B	B	B	A	B	B	A	B	B	B	A	A	A	A	B	A	B	B	A	B	B	A	A	A	B	B	B	A	B	B	B	B	B	A	A	B	B	A	B	B	B	B	B	A
YD043	B	A	B	A	A	B	B	B	A	B	B	A	A	A	A	B	A	B	A	A	B	A	B	B	A	A	A	B	A	A	A	A	B	A	B	B	B	A	H	A	B	A	A	B	B	B	B	A	A
YD046	B	H	B	A	B	B	A	A	A	B	A	B	A	A	A	A	A	A	B	B	B	B	B	B	B	A	B	B	B	A	B	B	B	B	A	B	B	B	A	A	B	B	B	B	B	B	A	B	B
YD047a	B	B	A	B	B	B	A	B	A	B	B	B	A	A	A	B	A	B	B	A	A	A	A	A	B	A	B	B	B	B	A	A	B	B	B	B	B	A	B	B	B	B	A	B	B	B	A	B	A
YD005a	B	A	B	A	A	B	B	B	B	B	B	A	A	A	A	B	A	B	A	A	A	B	B	A	A	A	A	B	A	A	A	A	B	A	B	B	B	B	B	A	B	B	A	A	A	A	A	A	A
YD005b	A	A	A	A	A	A	A	A	A	A	A	B	A	B	A	A	A	A	A	A	A	A	A	A	A	A	A	A	A	A	A	A	A	A	A	A	A	A	A	A	A	A	A	A	A	B	B	A	A
YD055b	A	A	A	A	B	B	A	A	A	A	A	B	A	B	A	A	A	B	A	A	B	B	B	A	B	A	A	A	A	A	A	A	A	A	A	A	A	B	A	A	A	A	A	A	A	A	A	A	A
YD055a	B	A	B	B	B	B	A	B	B	B	B	B	B	B	B	A	B	B	A	A	B	B	A	A	A	B	A	B	A	A	B	B	B	A	B	B	B	B	A	A	B	B	A	A	A	B	A	A	A
YD055d	A	A	A	A	B	B	A	A	A	A	A	B	A	B	A	B	A	B	A	A	B	B	B	A	B	A	A	A	A	B	B	B	A	B	B	B	A	B	A	A	A	A	A	B	A	A	A	A	A
YD006	B	A	B	A	A	B	B	B	B	B	B	B	A	B	A	B	A	B	A	A	A	H	B	A	A	A	A	B	A	A	A	A	B	A	B	B	B	B	H	A	B	B	A	A	A	B	B	A	A
YD061a	A	B	B	A	A	A	A	A	B	B	B	A	B	B	A	A	B	B	A	A	A	B	B	B	B	B	B	B	B	B	A	A	B	B	B	B	B	B	A	B	A	A	A	B	A	A	B	B	B
YD061b	A	B	B	A	A	A	A	A	B	B	B	A	B	B	A	A	B	B	A	A	A	B	B	B	B	B	B	B	B	A	A	A	B	B	B	B	B	B	A	B	A	A	A	B	A	A	B	A	B
YD065b	B	A	B	A	A	B	B	B	A	A	B	B	B	B	A	B	A	B	B	B	B	A	A	B	A	A	A	B	A	A	A	A	A	A	A	B	A	B	B	B	A	A	A	B	B	A	A	B	B
YD065a	B	A	B	A	A	B	B	B	B	B	B	B	B	B	A	B	A	B	B	B	B	B	A	B	B	A	A	B	A	A	A	A	A	A	A	B	A	B	B	B	A	B	A	B	B	B	A	B	B
YD071c	B	A	B	A	A	B	B	B	A	B	B	B	B	B	A	B	A	B	B	B	B	A	A	B	A	A	A	A	A	A	A	A	A	A	A	B	A	B	B	B	A	A	B	B	B	A	A	A	B
YD074b	B	B	B	A	A	A	B	A	A	B	B	B	A	A	B	B	B	B	B	A	A	B	A	B	B	B	B	B	A	B	B	B	A	A	B	B	B	B	B	B	B	A	B	A	B	B	A	B	B
YD074d	B	B	B	A	A	A	B	A	A	B	B	B	A	A	B	B	B	B	B	A	A	B	A	B	B	B	B	B	A	B	B	B	A	A	B	B	B	B	B	B	B	A	B	A	B	B	A	B	B
YD074a	B	B	B	A	A	A	B	A	A	B	B	B	A	A	B	B	B	B	B	A	A	B	A	B	B	B	B	B	A	B	B	B	B	A	B	B	B	B	B	B	B	A	B	A	B	B	A	B	B
YD075	A	A	A	B	B	B	A	B	B	A	A	A	B	B	A	A	A	A	A	B	B	A	B	A	A	A	A	A	B	A	A	A	A	B	A	A	A	A	A	A	A	A	A	B	A	A	B	A	A
YD008d	A	B	B	B	B	A	A	B	A	A	A	B	B	A	B	B	A	B	A	B	B	A	A	A	A	B	B	B	B	A	B	B	B	B	B	B	A	A	B	B	B	B	A	A	A	B	A	B	A
YD089c	B	B	A	B	B	B	A	A	A	B	B	B	A	B	B	B	B	B	A	B	B	A	A	B	B	A	-	B	A	A	A	A	B	B	A	A	B	B	A	B	B	A	B	B	B	B	B	A	B
YD089a	B	B	A	B	B	B	A	A	A	B	B	B	A	B	B	B	B	B	A	B	B	A	A	B	B	A	-	B	A	A	A	A	B	B	A	A	B	B	A	B	B	A	B	B	B	B	B	A	B
YD091	B	B	B	B	A	B	B	B	B	B	B	B	B	B	B	A	B	B	B	B	A	B	B	B	B	A	B	B	B	B	B	B	B	B	A	B	B	A	B	B	B	B	A	B	A	A	A	A	A
YD093	B	A	A	A	A	A	A	B	B	A	B	B	B	B	A	A	A	A	A	B	B	B	B	A	B	B	A	A	A	B	B	A	B	B	B	B	A	A	B	A	B	B	B	B	B	B	A	B	A
YD097	B	A	B	A	A	B	A	B	B	B	B	B	B	B	A	A	B	B	A	B	A	A	A	B	A	A	A	A	A	A	B	B	A	B	B	A	B	A	A	B	A	B	B	B	B	A	B	B	B
SWUC579	B	B	B	A	B	B	B	B	A	B	B	A	B	B	B	A	A	A	A	B	A	B	B	A	B	B	A	A	A	B	B	B	A	B	B	B	B	B	A	A	B	B	A	B	B	B	B	B	A
SWUC591	A	B	B	B	B	A	B	A	A	A	A	A	B	B	B	A	B	A	B	A	B	A	H	A	A	A	H	B	A	B	B	A	A	A	B	B	A	A	B	B	A	A	A	B	A	H	A	B	B
SWUC649	A	B	A	A	B	A	A	B	A	B	A	B	B	B	A	A	B	A	A	A	A	B	A	A	A	B	B	A	A	A	A	B	B	A	B	B	B	A	B	A	A	B	A	A	B	A	A	A	A
A2-196	A	B	A	B	A	A	B	B	A	B	A	A	A	A	B	B	A	A	B	A	A	A	B	B	A	A	B	B	B	B	A	A	A	B	B	B	B	B	B	B	A	A	B	B	B	B	A	A	A
A2-198a	A	B	A	B	B	A	B	B	B	B	A	A	B	A	B	A	A	B	B	A	B	B	B	B	A	A	B	B	B	B	A	A	A	B	B	B	B	B	B	-	A	A	B	A	B	B	B	B	A
A2-198b	A	B	A	B	A	A	B	B	A	B	A	A	A	A	B	A	A	A	B	A	A	A	B	B	A	A	B	B	B	B	A	A	A	B	B	B	B	B	B	-	A	A	B	A	B	B	A	A	A
A2-198c	B	B	B	B	A	B	B	B	A	B	B	B	A	B	B	B	B	A	B	B	A	A	B	B	B	B	B	B	B	B	B	B	B	B	B	B	B	B	B	-	B	B	B	B	B	B	A	A	B
A2-246	B	B	B	B	A	B	B	B	A	B	B	B	A	B	B	A	B	A	B	B	A	A	B	B	B	B	B	B	B	B	B	B	B	B	A	B	B	A	B	B	B	B	A	B	A	B	A	A	B
A2-247a	B	B	B	B	A	B	B	B	A	B	B	B	A	B	B	A	B	A	B	B	A	A	B	B	B	B	B	B	B	B	B	B	B	B	A	B	B	A	A	B	B	B	A	B	A	B	B	-	B
A2-247b	B	B	B	B	A	B	B	B	A	B	B	B	A	B	B	A	B	A	B	B	A	A	B	B	B	B	B	B	B	B	B	B	B	B	A	B	B	B	B	B	B	B	A	B	A	B	B	-	B
A2-247c	A	B	A	B	A	A	B	B	A	B	A	A	A	A	B	A	A	A	B	A	A	A	B	B	A	A	B	B	B	B	A	A	A	B	A	B	B	A	A	B	A	A	A	B	A	A	A	A	A
A2-247d	B	B	B	B	A	B	B	B	A	B	B	B	A	B	B	A	B	A	B	B	A	A	B	B	B	B	B	B	B	B	B	B	B	B	B	B	B	B	B	B	B	B	B	B	B	B	B	-	B
A2-248a	B	B	B	B	A	B	B	B	A	B	B	B	A	B	B	A	B	A	B	B	A	A	B	B	B	B	B	B	B	B	B	B	B	B	A	B	B	A	B	B	B	B	A	B	A	B	A	A	B
A2-248b	A	B	A	B	A	A	B	B	A	B	A	A	A	A	B	A	A	A	B	A	A	A	B	B	A	B	B	B	B	B	A	A	A	B	B	B	B	B	B	B	A	A	B	B	B	B	A	A	B
A3-1457a	B	A	B	A	A	B	B	B	A	A	B	B	B	B	A	B	A	B	A	B	B	A	A	B	A	A	A	B	A	A	A	A	A	A	A	B	A	B	B	B	A	A	A	B	B	A	A	B	B
A3-1487b	B	A	B	A	A	B	B	B	A	A	B	B	B	B	A	B	A	B	A	B	B	A	H	B	A	A	A	B	A	A	A	A	A	A	A	B	A	B	B	B	A	A	B	B	B	A	A	B	B
A3-1488	A	A	A	A	A	A	B	B	B	B	B	A	A	B	A	B	B	B	B	B	A	A	A	A	B	A	A	A	A	A	A	A	A	A	A	A	A	A	A	A	A	B	A	A	A	B	A	A	B
A4-809	A	B	B	A	B	A	A	B	A	A	A	B	A	A	B	B	A	B	A	B	B	A	A	A	A	B	A	A	B	A	A	B	B	B	B	B	A	A	B	B	B	B	A	A	A	B	A	B	A
A4-810	A	A	B	A	B	A	A	B	A	A	A	B	A	A	B	B	A	B	A	B	B	A	A	A	A	B	A	A	B	A	A	B	B	B	B	B	A	A	B	-	B	B	B	A	A	A	A	B	B
A4-842	A	B	B	A	B	A	A	B	A	A	A	B	A	A	B	B	A	B	A	B	B	A	A	A	A	B	A	A	B	A	A	B	B	B	B	B	A	A	B	-	B	B	B	A	A	B	A	B	A
A4-843	A	B	B	A	B	A	A	B	A	A	A	B	A	A	B	B	A	B	A	B	B	A	B	A	A	B	B	A	B	A	A	B	B	B	B	B	A	A	B	B	B	B	B	A	A	B	A	B	A
A4-844a	B	B	B	B	B	B	B	B	A	B	B	B	A	A	A	B	A	B	A	B	B	B	B	B	B	B	A	B	A	B	B	B	B	B	B	A	B	A	B	A	B	B	B	B	B	B	A	B	B
A4-844b	A	A	A	A	A	B	B	A	A	A	A	A	A	A	A	A	A	B	A	B	B	B	B	B	B	A	A	A	A	B	B	A	A	A	A	A	A	A	A	A	A	A	A	A	A	A	A	A	A
A4-845	A	B	B	A	B	A	A	B	A	A	A	B	A	A	B	B	A	B	A	B	B	A	A	A	A	B	A	A	B	A	B	B	B	B	B	B	A	A	B	B	B	B	B	A	A	B	A	B	A
C2-141	B	B	B	H	A	B	B	B	A	B	B	B	A	B	B	B	B	A	B	B	B	H	B	B	B	B	B	B	B	B	B	B	B	B	H	B	B	B	H	B	B	B	H	B	H	B	A	A	B
C2-142a	A	B	A	B	A	A	B	B	A	B	A	A	A	A	B	A	A	A	B	A	B	A	B	B	A	A	B	B	B	B	A	A	A	B	B	B	B	B	B	A	A	A	B	A	B	A	A	A	A
C2-142b	B	B	B	H	A	B	B	B	A	B	B	B	A	B	B	B	B	B	B	B	B	A	B	B	B	B	B	B	B	B	B	B	B	B	H	B	B	B	H	B	B	B	H	B	H	B	A	A	B
C2-143	B	B	B	B	A	B	B	B	A	B	B	B	A	B	B	B	B	A	B	B	B	A	B	B	B	B	B	B	B	B	B	B	B	B	B	B	B	B	B	B	B	B	B	B	B	B	A	A	B
C2-143a	B	A	B	A	A	B	B	B	A	B	B	B	A	B	B	B	B	A	B	B	B	A	B	B	B	B	B	B	B	B	B	B	B	B	A	B	B	B	A	B	B	B	A	-	A	B	A	A	B
C2-143b	A	B	A	B	A	A	B	B	A	B	A	A	A	A	B	A	A	A	B	A	A	A	B	B	A	A	B	B	B	B	A	A	A	B	B	B	B	B	B	B	A	A	B	-	B	B	A	A	A
C2-270a	A	B	A	B	A	A	B	B	A	B	A	A	A	A	B	A	A	A	B	A	A	A	B	B	A	A	B	B	B	B	A	A	A	B	A	B	B	A	B	B	A	A	A	A	A	B	A	A	A
C2-270b	B	A	B	B	A	B	B	B	A	B	B	B	A	B	B	B	B	A	B	B	A	A	B	B	B	B	B	B	B	B	B	B	B	B	B	B	B	B	B	B	B	B	B	B	B	B	A	A	B
C2-271	A	B	A	B	A	A	B	B	A	B	A	A	A	A	B	A	A	A	B	A	A	A	B	B	A	A	B	B	B	B	A	A	A	B	B	B	B	B	B	B	A	A	B	A	B	B	A	A	A
C2-272	A	A	A	B	A	A	B	B	A	B	A	A	A	A	B	A	A	A	B	A	A	A	B	B	A	A	-	B	B	B	A	A	A	B	B	B	B	B	B	B	A	A	B	A	B	B	A	A	A
C2-319	A	A	A	B	A	A	B	B	A	B	A	A	A	A	B	A	A	A	B	A	A	A	B	B	A	A	B	B	B	B	A	A	A	B	B	B	B	B	B	B	A	A	B	A	B	B	A	A	A
C2-323a	B	B	B	B	A	B	B	B	A	B	B	B	A	B	B	A	B	A	B	B	A	A	B	B	B	B	B	B	B	B	B	B	B	B	A	B	B	A	B	B	B	B	A	B	A	B	A	A	B
C2-323b	A	B	A	B	A	A	B	B	A	B	A	A	A	A	B	A	A	A	B	A	A	A	B	B	A	A	B	B	B	B	A	A	A	B	A	B	B	A	A	B	A	A	A	A	A	B	A	A	A
C2-606	B	B	B	B	A	B	A	A	B	B	B	B	B	B	A	A	B	B	A	B	A	A	B	B	A	A	B	B	B	B	B	A	A	B	B	B	B	B	A	A	B	B	A	B	A	B	A	A	A
C8-1557	B	A	B	B	A	B	B	B	A	A	B	B	A	B	B	B	B	A	A	A	B	B	A	B	B	B	B	B	A	A	B	B	B	A	A	B	B	A	B	A	A	B	A	B	B	A	B	A	A
C8-1731	B	A	B	B	A	B	A	B	A	A	B	B	A	B	A	B	B	A	B	B	B	A	A	B	B	B	B	B	A	A	A	B	B	A	A	B	B	A	-	-	A	B	B	B	B	A	A	A	A
C8-1732a	B	A	B	B	A	B	B	B	B	A	B	B	A	B	A	B	B	A	B	B	B	A	B	B	B	B	B	B	B	B	A	B	B	A	A	B	B	A	B	B	A	B	B	B	A	A	B	A	A
C8-1732b	B	A	B	B	A	B	B	B	A	A	B	B	A	B	A	B	B	A	B	B	B	A	A	B	B	B	B	B	A	A	A	B	B	A	A	B	B	A	B	B	A	B	B	B	B	A	A	A	A
C8-1733	B	A	B	B	A	B	A	B	A	A	B	B	A	B	A	B	B	A	B	B	B	A	A	B	B	B	H	B	A	A	A	B	B	A	A	B	B	A	B	B	A	B	B	B	B	A	A	A	A
C8-1734	A	B	B	A	A	B	B	B	A	B	B	B	B	B	A	A	A	B	A	B	A	A	A	B	A	A	A	A	A	A	B	B	A	B	B	A	B	A	A	B	A	B	-	B	B	A	B	B	B
[truncated: 206 more columns]

## Sheet: phenotype of DH Population
Trait	BN10-F2	BN11-F2
F2-001	7.63	8.5
F2-002	N/A	9
F2-003	6.13	10.75
F2-004	N/A	9.13
F2-005	7.38	8.5
F2-006	6.75	8.13
F2-008	7.88	11.75
F2-009	N/A	9.5
F2-010	8.25	10
F2-011	N/A	10
F2-012	7.63	8.38
F2-013	6.88	9.38
F2-014	6.88	8.25
F2-015	N/A	8.75
F2-016	7.63	10.25
F2-017	6.88	8.63
F2-018	8.25	9.88
F2-019	6.63	8.88
F2-020	8.13	10.5
F2-021	6.38	8
F2-022	N/A	9.5
F2-023	7	9
F2-024	8.88	9.75
F2-025	6.25	8.75
F2-026	7.13	9.13
F2-027	8.5	9.5
F2-028	7.38	8.75
F2-029	8.25	9
F2-030	7.63	8.63
F2-031	N/A	9.38
F2-032	6.5	7.75
F2-033	6.75	9.63
F2-034	N/A	12
F2-035	6.88	7.63
F2-036	6.38	7.38
F2-037	8.38	9.5
F2-038	8.75	9.63
F2-039	N/A	8
F2-040	6.63	9.38
F2-041	7.13	8.38
F2-042	7.38	7.5
F2-043	N/A	9.25
F2-044	N/A	8.25
F2-045	7.38	7.75
F2-046	N/A	7.25
F2-047	6.75	7.75
F2-048	N/A	7.5
F2-049	N/A	7.25
F2-050	6.88	9.25
F2-051	6.13	7.25
F2-052	N/A	8.13
F2-053	7.63	9.25
F2-054	8.38	8.5
F2-055	7	7.88
F2-056	8.25	10.25
F2-057	6.75	8.88
F2-058	7	9
F2-059	7.63	8.25
F2-060	8.25	8.13
F2-061	5.38	6.88
F2-062	N/A	8.13
F2-063	8.5	8.13
F2-064	8	9.5
F2-065	8.38	9.13
F2-066	8.63	8.25
F2-067	7.13	6.75
F2-068	5.63	7.38
F2-069	7.88	8.25
F2-070	N/A	8
F2-071	N/A	9
F2-072	8.5	7.88
F2-073	8	8.25
F2-074	7.13	7.75
F2-075	7	8.5
F2-076	7.5	7.5
F2-077	7.25	8.75
F2-078	6.88	8.63
F2-079	N/A	8.38
F2-080	6.75	8
F2-081	6.5	9.25
F2-082	N/A	8.5
F2-083	6.63	6.5
F2-084	8.38	9.25
F2-085	N/A	9
F2-086	8.63	8.5
F2-087	N/A	9.63
F2-088	8.25	10
F2-089	7	7.88
F2-090	8	9.25
F2-091	8.38	8
F2-092	N/A	8.5
F2-093	8.13	9
F2-094	7.25	8
F2-095	8.38	8
F2-096	7.88	9.25
F2-097	7.13	8.63
F2-098	N/A	9.38
F2-099	N/A	7.88
F2-100	7.5	9.38
F2-101	7.13	8.38
F2-102	N/A	8.75
F2-103	7.88	8.5
F2-104	6.13	9.25
F2-105	7.38	8
F2-106	7.75	8.38
F2-107	7.75	8.13
F2-108	8.13	8
F2-109	7.25	5
F2-110	8.13	8.75
F2-111	7	7.13
F2-112	5.88	8.25
F2-113	6.25	7.88
F2-114	7.5	9.88
F2-115	8.38	8.13
F2-116	7.25	8.5
F2-117	8.88	7.5
F2-118	8.13	9.25
F2-119	N/A	7.63
F2-120	6.5	7.88
F2-121	6.75	8.63
F2-122	8.38	8.5
F2-123	7	8.25
F2-124	8	7.5
F2-125	9.63	8.38
F2-126	N/A	8.5
F2-127	7.63	8.88
F2-128	7.5	8
F2-129	N/A	8.25
F2-130	7.13	9.38
F2-131	N/A	10.38
F2-132	6.88	8.75
F2-133	7.5	7.75
F2-134	N/A	7.13
F2-135	7.38	10
F2-136	7.88	9.5
F2-137	7.63	8.38
F2-138	6.75	8.5
F2-139	7.88	8.5
F2-140	7.5	7.75
F2-141	7.25	9
F2-142	7.5	7.63
F2-143	9.25	10.25
F2-144	7	10.38
F2-145	7	10.13
F2-146	6.5	7.88
F2-147	7.5	10.5
F2-148	8.63	9.25
F2-149	6.88	8.96
F2-150	6.75	8.5
F2-151	8	9.25
F2-152	5.88	7.63
F2-153	7	8.25
F2-154	6.63	7.75
F2-155	7.63	10
F2-156	7.5	8.5
F2-157	7.25	9.88
F2-158	N/A	7.75
F2-159	7.88	8
F2-160	6.88	9.38
F2-161	N/A	9.33
F2-162	7.88	8.75
F2-163	7.25	8.25
F2-164	N/A	9.5
F2-165	N/A	9
F2-166	7.38	8
F2-167	7	7.63
F2-168	6.75	8.25
F2-169	8	6.5
F2-170	7.38	9.13
F2-171	7.63	8.38
F2-172	9.88	10.25
F2-173	6.88	8.88
F2-174	7.75	8.25
F2-175	N/A	9.75
F2-176	N/A	10
F2-177	7.75	8.5
F2-178	8.25	8.75
F2-179	N/A	9.25
F2-180	N/A	8.25
F2-181	9.13	9.75
F2-182	7.63	9.5
F2-183	7.5	8.25
F2-184	6.5	8.5
F2-185	6.63	9
F2-186	7.25	8.25
F2-187	N/A	8.75
F2-188	7.88	8.25
F2-189	7	8.25
F2-190	8.13	8.75
F2-191	6.38	9.38
F2-192	8	9.75
F2-193	7.5	9.5
F2-194	8.38	8.75
F2-195	N/A	8.5
F2-196	7.13	9
F2-197	7.63	9.25
F2-198	8	9.5
F2-199	7.63	8.25
F2-200	8.25	9.25
F2-201	6.38	7.25
F2-202	N/A	10
F2-203	N/A	8.5
F2-204	7.88	8.88
F2-205	7.38	8.63
F2-206	7.25	8.5
F2-207	7.25	8.25
F2-208	8	8.5
F2-209	N/A	8.38
F2-210	8.13	7.63
F2-211	N/A	7.38
F2-212	7.25	10
F2-213	7.88	8.5
F2-214	7.5	8.88
F2-215	8.75	8.88
F2-216	N/A	9.75
F2-217	7.63	8.63
F2-218	8.63	9.13
F2-219	N/A	6
F2-220	N/A	7.25
F2-221	7.25	6.75
F2-222	6.38	7.63
F2-223	N/A	7.88
F2-224	N/A	6.75
F2-225	8.75	8.75
F2-226	8.63	8.38
F2-227	8	8
F2-228	7.88	8.88
F2-229	7.75	8
F2-230	N/A	9.25
F2-231	6.38	8.38
F2-232	N/A	7.63
F2-233	N/A	9.13

## Sheet: phenotype of RC-F2 Population
Trait	BN10-F2	BN11-F2
F2-001	7.63	8.5
F2-002	N/A	9
F2-003	6.13	10.75
F2-004	N/A	9.13
F2-005	7.38	8.5
F2-006	6.75	8.13
F2-008	7.88	11.75
F2-009	N/A	9.5
F2-010	8.25	10
F2-011	N/A	10
F2-012	7.63	8.38
F2-013	6.88	9.38
F2-014	6.88	8.25
F2-015	N/A	8.75
F2-016	7.63	10.25
F2-017	6.88	8.63
F2-018	8.25	9.88
F2-019	6.63	8.88
F2-020	8.13	10.5
F2-021	6.38	8
F2-022	N/A	9.5
F2-023	7	9
F2-024	8.88	9.75
F2-025	6.25	8.75
F2-026	7.13	9.13
F2-027	8.5	9.5
F2-028	7.38	8.75
F2-029	8.25	9
F2-030	7.63	8.63
F2-031	N/A	9.38
F2-032	6.5	7.75
F2-033	6.75	9.63
F2-034	N/A	12
F2-035	6.88	7.63
F2-036	6.38	7.38
F2-037	8.38	9.5
F2-038	8.75	9.63
F2-039	N/A	8
F2-040	6.63	9.38
F2-041	7.13	8.38
F2-042	7.38	7.5
F2-043	N/A	9.25
F2-044	N/A	8.25
F2-045	7.38	7.75
F2-046	N/A	7.25
F2-047	6.75	7.75
F2-048	N/A	7.5
F2-049	N/A	7.25
F2-050	6.88	9.25
F2-051	6.13	7.25
F2-052	N/A	8.13
F2-053	7.63	9.25
F2-054	8.38	8.5
F2-055	7	7.88
F2-056	8.25	10.25
F2-057	6.75	8.88
F2-058	7	9
F2-059	7.63	8.25
F2-060	8.25	8.13
F2-061	5.38	6.88
F2-062	N/A	8.13
F2-063	8.5	8.13
F2-064	8	9.5
F2-065	8.38	9.13
F2-066	8.63	8.25
F2-067	7.13	6.75
F2-068	5.63	7.38
F2-069	7.88	8.25
F2-070	N/A	8
F2-071	N/A	9
F2-072	8.5	7.88
F2-073	8	8.25
F2-074	7.13	7.75
F2-075	7	8.5
F2-076	7.5	7.5
F2-077	7.25	8.75
F2-078	6.88	8.63
F2-079	N/A	8.38
F2-080	6.75	8
F2-081	6.5	9.25
F2-082	N/A	8.5
F2-083	6.63	6.5
F2-084	8.38	9.25
F2-085	N/A	9
F2-086	8.63	8.5
F2-087	N/A	9.63
F2-088	8.25	10
F2-089	7	7.88
F2-090	8	9.25
F2-091	8.38	8
F2-092	N/A	8.5
F2-093	8.13	9
F2-094	7.25	8
F2-095	8.38	8
F2-096	7.88	9.25
F2-097	7.13	8.63
F2-098	N/A	9.38
F2-099	N/A	7.88
F2-100	7.5	9.38
F2-101	7.13	8.38
F2-102	N/A	8.75
F2-103	7.88	8.5
F2-104	6.13	9.25
F2-105	7.38	8
F2-106	7.75	8.38
F2-107	7.75	8.13
F2-108	8.13	8
F2-109	7.25	5
F2-110	8.13	8.75
F2-111	7	7.13
F2-112	5.88	8.25
F2-113	6.25	7.88
F2-114	7.5	9.88
F2-115	8.38	8.13
F2-116	7.25	8.5
F2-117	8.88	7.5
F2-118	8.13	9.25
F2-119	N/A	7.63
F2-120	6.5	7.88
F2-121	6.75	8.63
F2-122	8.38	8.5
F2-123	7	8.25
F2-124	8	7.5
F2-125	9.63	8.38
F2-126	N/A	8.5
F2-127	7.63	8.88
F2-128	7.5	8
F2-129	N/A	8.25
F2-130	7.13	9.38
F2-131	N/A	10.38
F2-132	6.88	8.75
F2-133	7.5	7.75
F2-134	N/A	7.13
F2-135	7.38	10
F2-136	7.88	9.5
F2-137	7.63	8.38
F2-138	6.75	8.5
F2-139	7.88	8.5
F2-140	7.5	7.75
F2-141	7.25	9
F2-142	7.5	7.63
F2-143	9.25	10.25
F2-144	7	10.38
F2-145	7	10.13
F2-146	6.5	7.88
F2-147	7.5	10.5
F2-148	8.63	9.25
F2-149	6.88	8.96
F2-150	6.75	8.5
F2-151	8	9.25
F2-152	5.88	7.63
F2-153	7	8.25
F2-154	6.63	7.75
F2-155	7.63	10
F2-156	7.5	8.5
F2-157	7.25	9.88
F2-158	N/A	7.75
F2-159	7.88	8
F2-160	6.88	9.38
F2-161	N/A	9.33
F2-162	7.88	8.75
F2-163	7.25	8.25
F2-164	N/A	9.5
F2-165	N/A	9
F2-166	7.38	8
F2-167	7	7.63
F2-168	6.75	8.25
F2-169	8	6.5
F2-170	7.38	9.13
F2-171	7.63	8.38
F2-172	9.88	10.25
F2-173	6.88	8.88
F2-174	7.75	8.25
F2-175	N/A	9.75
F2-176	N/A	10
F2-177	7.75	8.5
F2-178	8.25	8.75
F2-179	N/A	9.25
F2-180	N/A	8.25
F2-181	9.13	9.75
F2-182	7.63	9.5
F2-183	7.5	8.25
F2-184	6.5	8.5
F2-185	6.63	9
F2-186	7.25	8.25
F2-187	N/A	8.75
F2-188	7.88	8.25
F2-189	7	8.25
F2-190	8.13	8.75
F2-191	6.38	9.38
F2-192	8	9.75
F2-193	7.5	9.5
F2-194	8.38	8.75
F2-195	N/A	8.5
F2-196	7.13	9
F2-197	7.63	9.25
F2-198	8	9.5
F2-199	7.63	8.25
F2-200	8.25	9.25
F2-201	6.38	7.25
F2-202	N/A	10
F2-203	N/A	8.5
F2-204	7.88	8.88
F2-205	7.38	8.63
F2-206	7.25	8.5
F2-207	7.25	8.25
F2-208	8	8.5
F2-209	N/A	8.38
F2-210	8.13	7.63
F2-211	N/A	7.38
F2-212	7.25	10
F2-213	7.88	8.5
F2-214	7.5	8.88
F2-215	8.75	8.88
F2-216	N/A	9.75
F2-217	7.63	8.63
F2-218	8.63	9.13
F2-219	N/A	6
F2-220	N/A	7.25
F2-221	7.25	6.75
F2-222	6.38	7.63
F2-223	N/A	7.88
F2-224	N/A	6.75
F2-225	8.75	8.75
F2-226	8.63	8.38
F2-227	8	8
F2-228	7.88	8.88
F2-229	7.75	8
F2-230	N/A	9.25
F2-231	6.38	8.38
F2-232	N/A	7.63
F2-233	N/A	9.13

## Sheet: phenotype of GWAS Population
<Trait>	13y	14y
3P057	8.9	9.6
3P058	9.8	9.9
3P059	7.6	7.6
3P060	7.8	9.2
3P061	6.7	9.3
3P062	8.2	8.5
3P063	7.7	11.7
3P064	7.7	12.3
3P065	18.8	17.1
3P066	5.6	8.9
3P067	10.5	11.7
3P068	10	11.55
3P069	9.1	11.8
3P070	7.8	13
3P071	13.1	12.9
3P072	10.6	14.3
3P073	7.7	6.76667
3P074	8.8	11
3P075	8.4	12.4
3P076	8.8	10
3P077	9.1	12.4
3P078	9.3	12.5
3P079	9.8	12.6
3P080	9.4	9.4
3P081	8.7	10
3P082	10.1	11
3P083	8.5	-999
3P084	8.4	10.2
3P085	8.2	7.75
3P086	11.7	11.7
3P087	7.3	8.7
3P088	10.1	-999
3P089	14.2	15.4
3P090	10.8	13.2
3P091	7.4	8.6
3P092	10.3	10.4
3P093	12.9	15
3P095	10.9	10.8
3P096	8.1	9.2
3P097	7.2	9.4
3P098	11.6	10.9
3P099	8.3	12.3
3P100	9	10.3
3P101	11.8	12.4167
3P102	8.6	9.3
3P103	15.7	16.2
3P104	10.8	12.1
3P105	9.5	10
3P106	9.5	9.5
3B016	-999	8.25
3B019	-999	-999
3B023	-999	7.875
3B024	-999	8
3B030	-999	8
3B043	-999	8.375
3B048	-999	7
3B049	-999	7.5
3B050	-999	8.25
3B060	-999	-999
3B062	-999	-999
3B076	-999	11.125
3B079	-999	6.625
3B082	-999	8.375
3B092	-999	7
3B103	-999	6.5
3B267	-999	7
3B280	-999	8.125
3B284	-999	8.25
3B286	-999	6.625
3B325	-999	11.375
3P001	8	-999
3P002	9.8	-999
3P003	12	13.4
3P004	10	9
3P005	7.9	-999
3P006	10	10.8
3P007	8.8	-999
3P008	9.9	-999
3P009	9.9	-999
3P010	11	-999
3P011	6.8	-999
3P012	11.2	-999
3P013	10	-999
3P014	8.6	-999
3P015	9.7	13
3P016	11.4	-999
3P017	9	8
3P018	10.5	-999
3P019	8.9	-999
3P020	10.8	-999
3P021	11.1	-999
3P022	11.3	-999
3P023	9.3	-999
3P024	10.1	-999
3P025	11.8	-999
3P026	10.2	-999
3P027	10.1	11.2
3P028	12.4	-999
3P029	10.8	-999
3P030	8.2	-999
3P031	8.8	-999
3P032	9.6	13.4
3P033	11	-999
3P034	11.5	-999
3P035	9.2	-999
3P036	9.4	12
3P037	7.8	-999
3P038	9.9	-999
3P039	10.3	-999
3P040	10.1	-999
3P041	10.5	8
3P042	11.1	-999
3P043	7.9	-999
3P044	9.9	-999
3P045	11.6	-999
3P046	8.2	-999
3P048	9.5	10
3P049	10.7	-999
3P050	8	-999
3P051	8.3	-999
3P052	10	-999
3P053	9.3	-999
3P054	8	13.825
3P055	11.4	10.9
3P056	8.5	-999
SW001	8	7.75
SW002	7.75	8.5
SW003	6.5	6.875
SW004	10.375	10.5
SW005	10.125	9.5
SW006	5.625	5.625
SW007	7.25	6.375
SW008	6.875	6.75
SW009	6.875	7.125
SW010	8.5	8.125
SW011	7.75	7.5
SW012	7.75	8.5125
SW013	6.875	8.625
SW014	8.125	9.125
SW015	9.125	8.5
SW016	7.75	10.375
SW017	9	10.25
SW018	8.125	9
SW019	8.5	6.75
SW020	6.875	8.875
SW021	9.125	8.625
SW022	8	7.875
SW023	7	7
SW024	7	8.25
SW025	9.125	9
SW026	9.5	8.75
SW027	9	10.5
SW028	7.875	8.875
SW029	8.125	7.625
SW030	8.5	7.25
SW031	6.75	7.125
SW032	6.875	7
SW033	7.5	6.75
SW034	-999	7.9
SW035	8.125	6.625
SW036	-999	8.1
SW037	8.875	9.375
SW038	-999	11
SW039	7.75	8.375
SW040	-999	6.9
SW041	7.75	8.375
SW042	7.875	8
SW043	7.625	6.875
SW044	8	8.5
SW045	8	7
SW046	-999	8.2
SW047	8.25	5.875
SW048	7.75	7.875
SW049	9.25	9.375
SW050	6.875	6
SW051	7.25	7.625
SW052	9.125	9.5
SW053	8	8.75
SW054	7.375	6.75
SW055	7.5	8
SW056	7.75	6.75
SW057	7.375	7.25
SW058	9.875	9.5
SW059	7.125	6.625
SW060	8.375	9
SW061	-999	8
SW062	7.75	7.125
SW063	6.5	8.625
SW064	6.875	8.375
SW065	-999	11.5
SW066	8.375	8.625
SW067	7	7.5
SW069	9	9.75
SW070	7.25	8.5
SW071	10	8.375
SW072	7.625	8.875
SW073	7.375	7.375
SW074	8.25	8.5
SW075	-999	10.1
SW076	6.75	7.75
SW077	7.875	7.375
SW078	8.375	8.5
SW079	7.375	9.5
SW080	8.375	8.25
SW081	7.75	6.375
SW082	7.625	9.25
SW083	8.625	9
SW084	7.5	8.5
SW085	7.75	8.375
SW086	7.125	6.5
SW087	8.375	6.5
SW088	7.25	8.125
SW089	8	8.625
SW090	8.25	10.7083
SW091	8.625	8.625
SW092	-999	5
SW093	6.375	6.625
SW094	-999	7.7
SW095	-999	7.8
SW096	7.5	7.79167
SW097	8.375	8.375
SW098	-999	10.3
SW099	7.875	6.875
SW100	6.5	7.5
SW101	8.125	8
SW102	8.5	7.125
SW103	7.5	7.625
SW104	7.875	7.5
SW105	5.75	5.625
SW106	7.75	7.875
SW107	7	8.25
SW108	6.875	6.625
SW109	8	8.25
SW110	6.25	5.75
SW111	7.625	9.25
SW112	7.375	7.75
SW113	7.875	7.25
SW114	8.5	8.375
SW115	6.75	9.625
SW116	9.125	10.25
SW117	7.875	9.5
SW118	-999	8.9
SW119	8.125	7
SW120	6.125	8
SW121	8.25	9.375
SW122	8.25	8.375
SW123	6.25	6.5
SW124	7	7.875
SW126	7.625	8.375
SW127	8	7.125
SW128	8.5	9.875
SW129	7.875	8.25
SW130	7.125	6.5
SW131	-999	-999
SW132	12.875	8.5
SW133	8.875	7.25
SW134	-999	8.9
SW135	-999	7.3
SW136	-999	9.4
SW137	6.75	8
SW138	7.625	9
SW139	-999	9
SW140	7.625	6.75
SW141	-999	12
SW142	7.375	7
SW143	6.5	6.375
SW144	-999	10.4
SW145	9.75	7.875
SW147	9.25	9.625
SW148	6.875	6.5
SW149	-999	7.2
SW150	6.125	6.875
SW151	-999	10.3
SW152	7.625	6.91667
SW153	-999	10.1
SW154	-999	8.1
SW155	7	6.5
SW156	8.375	7.25
SW157	-999	10.1
SW158	-999	8.7
SW159	-999	8
SW160	-999	9.3
SW161	7.875	8.5
SW162	7.625	8.75
SW163	7.125	8.5
SW164	-999	6.5
SW165	-999	8.1
SW166	9.625	12.125
SW167	7.75	8
SW168	-999	9.5
SW169	-999	9.1
SW170	-999	6.4
SW171	7.75	8.375
SW172	-999	9.2
SW173	7.375	9.41667
SW174	8.5	8.75
SW175	7.0625	8.25
SW176	-999	8.625
SW177	7.125	7.375
SW178	8.25	8
SW179	6.5	6.125
SW180	8	7.75
SW181	-999	12.7
SW182	7.625	6
SW183	7	9.75
SW184	9	7
SW185	-999	7.6
SW186	7.25	7.375
SW187	6.375	6.25
SW188	7.375	7.875
SW189	7.625	7.875
SW190	6.875	7.875
SW191	-999	9.9
SW192	8.375	8.375
SW193	7.125	7
SW194	6.625	7.625
SW200	8.5	8.375
SW205	-999	7
SW206	-999	7.7
SW209	-999	8.8
SW210	-999	9.9
SW211	7	10.175
SW212	-999	8.4
SW213	-999	9.5
SW214	-999	8.5
SW215	-999	8.3
SW220	-999	11.1
SW224	-999	8.4
SW226	-999	8.7
SW232	-999	11.4
SW235	-999	7
SW239	-999	8
